# Supplementary material for: Unique and Specific m6A RNA Methylation in Mouse Embryonic and Postnatal Cerebral Cortices
Source: Genes (Basel). 2020 Sep 27;11(10):1139. doi: 10.3390/genes11101139 (PMC7650744; doi:10.3390/genes11101139)
Supplement: Supplementary file 1 [file genes-11-01139-s001.zip]

Archive with 8 entries (8 files):
- Supplementary Table Caption.docx
- Supplementary Table S1.docx
- Supplementary Table S2.xls
- Supplementary Table S3.docx
- Supplementary Table S4.docx
- Supplementary Table S5.docx
- Supplementary Table S6.docx
- Supplementary Figures-revised-9-18.docx
