# Supplementary material for: Unique and Specific m6A RNA Methylation in Mouse Embryonic and Postnatal Cerebral Cortices
Source: Genes (Basel). 2020 Sep 27;11(10):1139. doi: 10.3390/genes11101139 (PMC7650744; doi:10.3390/genes11101139)
Supplement: Supplementary file 1 [file genes-11-01139-s001.zip › Supplementary Table S2.xls]

## Sheet: GO for E-SMRs
Category	Term	Count	%	PValue	Genes	List Total	Pop Hits	Pop Total	Fold Enrichment	Bonferroni	Benjamini	FDR	Compaired to whole
GOTERM_BP_DIRECT	GO:0006355~regulation of transcription, DNA-templated	243	26.6156	2.09256e-42	SNIP1, ZFP334, CDKN2AIPNL, MED22, REST, MXI1, ZFP472, SIN3A, ZFP90, TWIST1, ZFP329, BARHL2, EOMES, MED11, TOX3, ZFP82, ZFP81, MSX1, BAZ1B, MED18, TGFBRAP1, VGLL4, UNCX, ERBB2, ZFP618, ZFP454, ZFP952, ZFP451, ZFP956, LHX1, ZFP954, NKX2-1, LHX5, ZFP811, MN1, PLAG1, ASXL2, IKZF4, ASXL3, MAML1, ZBTB41, SMAD2, ZFP606, ZSCAN2, ZFP747, NOTCH3, SHOX2, DLX2, ZFHX4, DMTF1, DLX6, TRPS1, NOTCH4, TCF12, KLF3,…	796	2279	18082	2.42212	6.29861e-39	6.29861e-39	3.76942e-39	Specific Enrichment
GOTERM_BP_DIRECT	GO:0006351~transcription, DNA-templated	204	22.3439	1.1798e-35	MED22, REST, MXI1, SIN3A, ZFP90, TWIST1, ZFP329, BARHL2, EOMES, MED11, TOX3, ZFP82, MSX1, BAZ1B, MED18, VGLL4, UNCX, ERBB2, ZFP618, ZFP451, LHX1, NKX2-1, LHX5, MN1, ASXL2, PLAG1, ASXL3, IKZF4, MAML1, ZBTB41, SMAD2, ZSCAN2, ZFP446, NOTCH3, ZFHX4, DMTF1, TRPS1, NOTCH4, TCF12, KLF3, BACH1, BACH2, GLI2, GLI3, GLI1, ELOF1, SERTAD3, NR2F2, TWISTNB, SERTAD2, RBBP5, CTBP1, CTBP2, SNAPC2, ZFP426, LIN52, S…	796	1885	18082	2.4584	3.55121e-32	1.77561e-32	2.12523e-32	Specific Enrichment
GOTERM_BP_DIRECT	GO:0000122~negative regulation of transcription from RNA polymerase II promoter	80	8.76232	8.84678e-14	BACH1, BMI1, AEBP1, BACH2, CNOT2, CBX2, CTCF, REST, CBFA2T3, MXI1, GLI2, GLI3, SIN3A, OLIG3, ZFP90, NR2F2, KDM5A, TWIST1, CTBP1, BEND3, CTBP2, SOX11, RELA, GABPA, EOMES, TLE1, VAX1, HES6, SMO, ASCL1, ACVR2B, MSX1, DACT1, BTG2, MTF2, HIPK2, TRP73, LCOR, CUX1, FGFR2, EID1, FGFR3, USP3, ZBTB10, FOXM1, SOX6, PRDM16, TCF7L2, SUFU, HIC1, MSX2, SQSTM1, NKX2-1, CC2D1B, TRAF6, ETV6, ASXL2, INSM1, VHL, TBX…	796	729	18082	2.49285	2.66339e-10	8.87798e-11	1.59395e-10	Common
GOTERM_BP_DIRECT	GO:0045944~positive regulation of transcription from RNA polymerase II promoter	96	10.5148	5.32077e-13	BACH1, PAX6, JAG1, GLI2, ZIC1, GLI3, GLI1, APP, SIN3A, RPRD1B, NRG1, TOP2A, TWIST1, CYR61, HYAL2, CTBP2, SOX11, OTX1, RELA, BARHL2, GABPA, OTX2, EOMES, SIX3, SIX2, DLL1, SIX5, FADD, NCL, CCNL2, PRKD2, SS18, SMO, ASCL1, EYA1, MSX1, MTF2, HIPK2, TRP73, TFAP2C, FGFR2, WNT5A, STK16, FOXM1, PML, ELK1, SOX6, ARID2, MEIS1, TCF7L2, PLAGL1, POU2F2, GBX2, NKX2-1, AGO2, AGRN, MAML3, YES1, TRAF6, ETV6, NFATC…	796	995	18082	2.1917	1.60171e-09	4.00428e-10	9.58544e-10	Common
GOTERM_BP_DIRECT	GO:0007275~multicellular organism development	98	10.7338	6.34516e-13	STIL, CNOT2, JAG1, ZIC1, G2E3, SPRED3, PDGFC, TWIST1, PDPN, EFNB1, DRAXIN, BARHL2, GTF2IRD2, SIX3, EOMES, SIX2, DLL1, SIX5, HES6, VAX1, VEGFC, ASCL1, MSX1, SIAH1B, VAMP5, ROR2, UNCX, WNT5A, TWSG1, MFNG, WNT5B, SOX3, SOX6, EPHB4, MEIS1, HSPA1L, LHX1, AGRN, MN1, BMP1, GSX2, ZMYM5, MEA1, NEUROG1, NEUROG2, CELSR1, ZSCAN2, NOTCH3, SHOX2, DLX2, NOSIP, SFRP1, DLX6, EBF3, EBF2, EBF1, NOTCH4, TCF12, ARL13…	796	1029	18082	2.16344	1.90982e-09	3.81964e-10	1.14294e-09	Specific Enrichment
GOTERM_BP_DIRECT	GO:0045893~positive regulation of transcription, DNA-templated	66	7.22892	2.66388e-12	MMS19, NIF3L1, PAX6, CTCF, REST, ZIC1, GLI2, GLI3, GLI1, BRPF1, ZFP90, SERTAD3, CDK5RAP2, NR2F2, KDM5A, SERTAD2, KDM7A, RELA, SOX11, OTX2, PIM1, EOMES, FOXN2, TOX3, SMO, EYA1, HIPK2, ROR2, COL1A1, TRP73, ZFP516, ING5, ZFP711, WNT5A, FOXM1, ELK1, SOX6, PRDM16, TCF7L2, LHX1, POU2F2, NPAT, LHX5, NKX2-1, NFATC3, TAF4, VHL, MAP2K3, BRCA2, SMAD2, FZD2, KAT5, ATF5, ZFP287, RPS6KA1, SFRP1, EBF3, SP3, EBF…	796	576	18082	2.60288	8.01825e-09	1.33637e-09	4.79854e-09	Specific Enrichment
GOTERM_BP_DIRECT	GO:0006974~cellular response to DNA damage stimulus	51	5.58598	1.51811e-10	MMS19, CLSPN, ERCC6L2, XRCC2, MCM10, MCM9, FANCM, DDX11, SUPT16, INTS7, FANCF, TOP2A, INO80D, RBBP5, POLH, LIG3, LIG4, RAD51, FAAP100, EYA1, DCLRE1B, RFWD3, NABP2, BAZ1B, BTG2, HIPK2, TRP73, SMARCAD1, APEX2, USP3, FOXM1, EGLN3, FAAP24, FAAP20, RPA2, POLM, MGME1, TRAF6, APEX1, FEN1, SSRP1, RAD51AP1, TAOK2, CBL, BRCA2, EXO5, SIRT1, ATM, FNIP2, BABAM1, CHAF1A	796	420	18082	2.75838	4.56952e-07	6.52789e-08	2.73464e-07	Specific Enrichment
GOTERM_BP_DIRECT	GO:0006281~DNA repair	41	4.49069	2.16158e-09	SMARCAD1, MMS19, BACH1, CLSPN, APEX2, ERCC6L2, XRCC2, USP3, FOXM1, FAAP24, FAAP20, RPA2, MCM9, FANCM, SUPT16, POLM, FANCF, MGME1, APEX1, ASF1A, INO80D, FEN1, SSRP1, NUDT1, RAD51AP1, POLH, LIG3, BRCA2, LIG4, EXO5, ATM, RAD51, DOT1L, EYA1, FAAP100, DCLRE1B, NABP2, RFWD3, BABAM1, ALKBH1, CHAF1A	796	318	18082	2.9288	6.50633e-06	8.13293e-07	3.89374e-06	Specific Enrichment
GOTERM_BP_DIRECT	GO:0007049~cell cycle	58	6.35268	8.05712e-08	CLSPN, E2F2, AURKA, TTC28, LATS1, FAM83D, KIF2C, NDE1, DDX11, CDCA2, ZW10, LIN52, DSN1, PIM1, TPX2, PKN2, LIG3, LIG4, MCM3, MCM5, WEE1, MCM6, CCND2, BIN3, FBXL7, LIN54, MAPRE1, TRP73, HAUS4, EID1, PARD3, APEX2, GNAI3, USP3, FOXM1, NEDD9, SPC24, MARVELD1, NCAPG2, NPAT, SKA2, ERCC6L, INSM1, PARD6B, SPOUT1, MKI67, CDC23, BRCA2, BIRC5, SPDL1, KNSTRN, ATM, AJUBA, RASSF4, DMTF1, BABAM1, PARD6G, CHAF1A	796	614	18082	2.14582	0.00024249	2.69462e-05	0.000145136	Common
GOTERM_BP_DIRECT	GO:0006260~DNA replication	22	2.40964	8.75742e-08	ING5, GINS2, SSRP1, NUP98, POLH, GINS3, LIG3, LIG4, MCM10, MCM3, MCM5, MCM6, RPA2, MCM9, SIN3A, SUPT16, RFC2, RRM2, CHAF1A, FEN1, ORC2, NFIB	796	123	18082	4.06304	0.000263564	2.63595e-05	0.000157751	Common
GOTERM_BP_DIRECT	GO:0007389~pattern specification process	15	1.64294	1.50562e-07	MFNG, C2CD3, GSX2, SMAD2, ZIC1, GLI2, GLI3, SMO, ASCL1, EYA1, ACVR2B, LHX1, DISP1, NKX2-1, UNCX	796	58	18082	5.87485	0.000453088	4.11983e-05	0.000271212	Common
GOTERM_BP_DIRECT	GO:0030900~forebrain development	18	1.97152	1.66378e-07	TWSG1, STIL, FGFR3, OTX1, DRAXIN, SOX3, OTX2, PAX6, NEUROG2, GLI3, NOTCH3, NDE1, APP, MSX1, TTBK2, TRP73, NR2F2, NFIB	796	86	18082	4.75453	0.000500674	4.17324e-05	0.000299704	Common
GOTERM_BP_DIRECT	GO:0009952~anterior/posterior pattern specification	20	2.19058	3.96998e-07	WNT5A, OTX1, OTX2, PAX6, SMAD2, CELSR1, GLI2, GLI3, MSX2, SMO, ACVR2B, MSX1, SFRP1, BTG2, LHX1, CDON, HIPK2, NR2F2, MLLT3, LRP5	796	112	18082	4.05644	0.00119425	9.19162e-05	0.000715127	Specific Enrichment
GOTERM_BP_DIRECT	GO:0030154~cell differentiation	66	7.22892	5.32825e-07	NRP2, PAX6, CBFA2T3, ZIC1, GLI2, GLI1, NDE1, METRN, TWIST1, SH3PXD2B, CTBP1, CTBP2, STX2, EFNB1, DMRT3, SOX11, OTX2, EOMES, DLL1, VAX1, HES6, ASCL1, VEGFC, VAMP5, ROR2, NGFR, TFAP2C, UNCX, WNT5A, TWSG1, EID1, PARD3, NKD1, FGFR3, ELK1, PRDM16, HSPA1L, PEG10, LHX1, SQSTM1, AGO2, AGRN, ZFP521, YES1, ETV6, INSM1, BMP1, MEA1, NEUROG1, NEUROG2, ZSCAN2, SIRT1, NOTCH3, DLX2, TXNDC12, SFRP1, DMTF1, NOTCH4…	796	780	18082	1.92213	0.00160252	0.000114551	0.000959796	Specific Enrichment
GOTERM_BP_DIRECT	GO:0045892~negative regulation of transcription, DNA-templated	53	5.80504	8.53013e-07	CTCF, REST, CBFA2T3, GLI3, SIN3A, ZFP90, NR2F2, NRG1, TWIST1, MAGEL2, CTBP1, CTBP2, BEND5, RELA, SIX3, RUNX1T1, SIX5, TLE1, MXD3, SMO, ASCL1, MSX1, ZFP280B, WNT5A, EID1, FOXM1, PML, SOX6, PRDM16, TCF7L2, MSX2, LHX1, NKX2-1, LIMD1, PRAMEF8, TRAF6, IKZF4, TBX2, CENPF, BIRC5, SMAD2, ISL1, KAT5, SIRT1, FOXP2, ATF5, SFRP1, ZBED6, ID1, TRPS1, SP3, ZFP281, ID4	796	579	18082	2.07936	0.00256428	0.000171157	0.00153656	Specific Enrichment
GOTERM_BP_DIRECT	GO:0045665~negative regulation of neuron differentiation	16	1.75246	9.01258e-07	SOX3, SIX3, PAX6, DLL1, JAG1, REST, ISL1, MEIS1, GLI3, NOTCH3, ASCL1, APP, CTDSP1, ID4, TRP73, CDK5RAP2	796	76	18082	4.78233	0.00270911	0.000169535	0.00162346	Common
GOTERM_BP_DIRECT	GO:0001649~osteoblast differentiation	19	2.08105	2.06094e-06	FIGNL1, RRBP1, NF1, GLI2, GLI1, MSX2, RSL1D1, SHOX2, SMO, SFRP1, DNAJC13, FASN, VCAN, DDX21, COL1A1, IGFBP3, ASF1A, TWIST1, CYR61	796	113	18082	3.81952	0.00618423	0.000364841	0.00371239	Common
GOTERM_BP_DIRECT	GO:0045165~cell fate commitment	15	1.64294	2.50417e-06	FGFR2, WNT5A, WNT5B, OTX2, BARHL2, PAX6, PML, NEUROG1, NEUROG2, SMAD2, SOX6, EYA1, TRPS1, ROR2, WNT8B	796	72	18082	4.73252	0.00750923	0.000418666	0.00451077	Common
GOTERM_BP_DIRECT	GO:0048663~neuron fate commitment	10	1.09529	6.60692e-06	NOTCH3, ASCL1, GSX2, OTX2, GBX1, NKX2-1, ZFP521, NRG1, ISL1, GLI3	796	32	18082	7.09878	0.0196905	0.00104613	0.0119006	Common
GOTERM_BP_DIRECT	GO:0090090~negative regulation of canonical Wnt signaling pathway	17	1.86199	9.2301e-06	WNT5A, NKD1, WNT5B, DRAXIN, ISL1, LATS1, GLI3, TCF7L2, GLI1, JADE1, AMER1, DACT1, AMER2, SFRP1, ROR2, LIMD1, MLLT3	796	102	18082	3.78601	0.0274003	0.00138817	0.0166252	Specific Enrichment
GOTERM_BP_DIRECT	GO:0051301~cell division	37	4.05257	9.33608e-06	HAUS4, PARD3, GNAI3, NEDD9, AURKA, TTC28, LATS1, SPC24, FAM83D, KIF2C, NDE1, NCAPG2, CDCA2, SPG20, SKA2, ERCC6L, ZW10, KIF14, PARD6B, SPOUT1, DSN1, TPX2, PKN2, LIG3, CDC23, BIRC5, SPDL1, LIG4, KNSTRN, MCM5, WEE1, CCND2, BABAM1, BIN3, FBXL7, PARD6G, MAPRE1	796	374	18082	2.24731	0.0277106	0.00133728	0.0168161	Common
GOTERM_BP_DIRECT	GO:0050679~positive regulation of epithelial cell proliferation	14	1.53341	2.44305e-05	FGFR2, WNT5A, VHL, ERBB2, TCF7L2, FOXP2, SMO, VEGFC, EYA1, SFRP1, ID1, CCND2, DLX6, TWIST1	796	76	18082	4.18454	0.0708979	0.00333699	0.0439985	Common
GOTERM_BP_DIRECT	GO:0048665~neuron fate specification	7	0.766703	2.52176e-05	ASCL1, EYA1, GSX2, DMRTA2, DLL1, ISL1, EHMT2	796	15	18082	10.6008	0.0730967	0.00329482	0.0454158	Specific Enrichment
GOTERM_BP_DIRECT	GO:0021983~pituitary gland development	9	0.985761	3.32996e-05	MSX1, SOX3, SIX3, PAX6, NKX2-1, ISL1, GLI2, TCF7L2, GLI1	796	30	18082	6.81482	0.0953737	0.00416768	0.0599669	Common
GOTERM_BP_DIRECT	GO:0021915~neural tube development	11	1.20482	6.32928e-05	WNT5A, STIL, DACT1, C2CD3, SFRP1, TTBK2, NF1, CECR2, GLI2, GLI3, TCF7L2	796	51	18082	4.89955	0.173469	0.00759173	0.113951	Common
GOTERM_BP_DIRECT	GO:0042472~inner ear morphogenesis	13	1.42388	6.4985e-05	WNT5A, FGFR2, OTX1, OTX2, NEUROG1, COL2A1, DLL1, CELSR1, ZIC1, EYA1, DLX6, GBX2, ROR2	796	72	18082	4.10151	0.177668	0.00749528	0.116995	Specific Enrichment
GOTERM_BP_DIRECT	GO:0009887~organ morphogenesis	16	1.75246	8.3722e-05	FGFR2, WNT5A, WNT5B, RELA, SOX3, OTX2, DLL1, JAG1, VEGFC, EYA1, CXCR4, TRPS1, NKX2-1, PDGFC, TRAF6, WNT8B	796	109	18082	3.33447	0.222766	0.00929042	0.150704	Specific Enrichment
GOTERM_BP_DIRECT	GO:0007411~axon guidance	19	2.08105	9.75911e-05	NRP2, WNT5A, DCC, EFNB1, DRAXIN, OTX2, PAX6, NEUROG2, VAX1, GLI2, GLI3, EPHA5, ZFP280B, SEMA3F, GBX2, NKX2-1, EFNA4, NGFR, LAMC1	796	149	18082	2.89668	0.254547	0.0104367	0.175649	Common
GOTERM_BP_DIRECT	GO:0009954~proximal/distal pattern formation	8	0.876232	9.76774e-05	DLX2, CHSY1, DLL1, SP8, GLI2, GLI3, PBX2, GLI1	796	26	18082	6.98956	0.254741	0.0100875	0.175804	Common
GOTERM_BP_DIRECT	GO:0021798~forebrain dorsal/ventral pattern formation	5	0.547645	0.000116697	GSX2, SIX3, PAX6, NKX2-1, GLI3	796	7	18082	16.2258	0.296212	0.011641	0.210002	Specific Enrichment
GOTERM_BP_DIRECT	GO:0009791~post-embryonic development	16	1.75246	0.000140216	FGFR2, ATF5, SGPL1, ACVR2B, LHX1, IGF2R, ZFX, AGO2, SMAD2, TMTC3, SOX6, TRP73, TCF7L2, ATM, PLAGL2, FOXP2	796	114	18082	3.18822	0.344319	0.0135232	0.252276	Common
GOTERM_BP_DIRECT	GO:0040037~negative regulation of fibroblast growth factor receptor signaling pathway	6	0.657174	0.000155432	WNT5A, SHISA2, NGFR, THBS1, GPC1, TCF7L2	796	13	18082	10.4843	0.373675	0.0145151	0.279616	Specific Enrichment
GOTERM_BP_DIRECT	GO:0007420~brain development	23	2.51917	0.00022343	BMI1, NES, C2CD3, GSX2, NF1, SIX3, PAX6, HSPG2, EOMES, BRCA2, VAX1, ZIC1, GLI3, ATM, PCDH19, PCDH18, CXCR4, ID1, POU3F4, NKX2-1, ID4, CDK5RAP2, NRG1	796	216	18082	2.41884	0.489619	0.0201755	0.401709	Specific Enrichment
GOTERM_BP_DIRECT	GO:0010468~regulation of gene expression	29	3.17634	0.000236017	PAX6, COL2A1, SOX6, SART3, GLI3, PLAGL1, APP, OLIG3, RSPO1, LHX1, NPAT, TSKU, INSM1, NOL3, VHL, NF1, EOMES, ISL1, IRS1, SMO, ATF5, ASCL1, ALKBH1, TMTC3, POFUT2, NGFR, TRP73, TOB2, UNCX	796	308	18082	2.13885	0.5086	0.0206801	0.424295	Specific Enrichment
GOTERM_BP_DIRECT	GO:0009953~dorsal/ventral pattern formation	10	1.09529	0.000247606	SMO, LHX1, DISP1, OTX2, PAX6, SP8, GLI2, GLI3, GLI1, ARL13B	796	49	18082	4.63593	0.525449	0.0210716	0.445084	Common
GOTERM_BP_DIRECT	GO:0007224~smoothened signaling pathway	12	1.31435	0.000254127	STIL, SMO, TTBK2, DISP1, CDON, HIPK2, PAX6, ROR2, GLI2, GLI3, GLI1, ARL13B	796	71	18082	3.83934	0.534675	0.0210263	0.456781	Common
GOTERM_BP_DIRECT	GO:0030326~embryonic limb morphogenesis	11	1.20482	0.000393465	MSX2, SHOX2, WNT5A, MSX1, C2CD3, DLX6, FBN2, SP8, GLI3, PBX2, TWIST1	796	63	18082	3.9663	0.69412	0.0315082	0.706397	Common
GOTERM_BP_DIRECT	GO:0035265~organ growth	6	0.657174	0.000472479	FGFR2, PLAG1, ACVR2B, SMAD2, DLL1, EHMT2	796	16	18082	8.51853	0.758889	0.0367421	0.847683	Common
GOTERM_BP_DIRECT	GO:0022008~neurogenesis	11	1.20482	0.000509239	WNT5A, ASCL1, XRCC2, FAT4, CXCR4, NEUROG1, NEUROG2, CDK5RAP2, NRG1, ETV6, PRDM16	796	65	18082	3.84426	0.784156	0.0385501	0.913349	Specific Enrichment
GOTERM_BP_DIRECT	GO:0007507~heart development	25	2.73823	0.000543901	NRP2, FGF15, ERBB2, PTK7, GLI2, GLI3, PSKH1, NRG1, NFATC3, SH3PXD2B, ASXL2, RBM20, NF1, TEAD1, CENPF, SMAD2, ISL1, TAB2, ATM, ACVR2B, MSX1, ID1, RPS6KA2, TRPS1, VCAN	796	261	18082	2.17587	0.805551	0.0401129	0.97523	Common
GOTERM_BP_DIRECT	GO:0042733~embryonic digit morphogenesis	11	1.20482	0.000576936	MSX2, WNT5A, MSX1, C2CD3, TTBK2, TBX2, ROR2, GLI2, GLI3, LRP5, TWIST1	796	66	18082	3.78601	0.823966	0.0414828	1.03417	Common
GOTERM_BP_DIRECT	GO:0035914~skeletal muscle cell differentiation	10	1.09529	0.000605712	PLAGL1, BTG2, SOX11, EOMES, GTF3C5, ZFP689, FOXN2, DMRTA2, LEMD3, VAX1	796	55	18082	4.1302	0.83858	0.0424932	1.08549	Specific Enrichment
GOTERM_BP_DIRECT	GO:0006357~regulation of transcription from RNA polymerase II promoter	33	3.61446	0.000744311	PAX6, ELK1, MED22, REST, TCF7L2, MEIS1, POU3F4, CTDSP1, NKX2-1, NR2F2, TAF4, ZFP704, OTX1, BARHL2, OTX2, GABPA, EOMES, MED11, TLE1, HES6, ISL1, MRGBP, EHMT2, DLX2, ATF5, ASCL1, DMTF1, ZBED4, SP4, MED18, TFAP2C, LCOR, URI1	796	397	18082	1.88824	0.89367	0.0507862	1.3323	Common
GOTERM_BP_DIRECT	GO:0010212~response to ionizing radiation	10	1.09529	0.000792521	EYA1, NABP2, RFWD3, BABAM1, MTA1, LIG4, KAT5, ATM, RAD51, LZIC	796	57	18082	3.98528	0.908043	0.0527925	1.41802	Specific Enrichment
GOTERM_BP_DIRECT	GO:0048856~anatomical structure development	6	0.657174	0.000861317	AMER3, EYA1, AMER2, OTX2, GLI2, GLI3	796	18	18082	7.57203	0.925256	0.0560078	1.54021	Specific Enrichment
GOTERM_BP_DIRECT	GO:0030324~lung development	15	1.64294	0.00110733	FGFR2, WNT5A, PDPN, SMAD2, GLI2, GLI3, FOXP2, GLI1, EIF4EBP1, ACVR2B, SP3, NKX2-1, TMTC3, CUX1, NFIB	796	124	18082	2.74791	0.964382	0.0699324	1.976	Common
GOTERM_BP_DIRECT	GO:0060021~palate development	12	1.31435	0.00121371	WNT5A, SGPL1, ACVR2B, MSX1, DLX6, TBX2, COL2A1, SMAD2, VAX1, PRDM16, GLI3, TWIST1	796	85	18082	3.20698	0.974151	0.0748285	2.16387	Common
GOTERM_BP_DIRECT	GO:0006310~DNA recombination	12	1.31435	0.00121371	BACH1, RPA2, RAD51AP1, APEX2, XRCC2, LIG3, POLM, BRCA2, LIG4, APEX1, INO80D, RAD51	796	85	18082	3.20698	0.974151	0.0748285	2.16387	Specific Enrichment
GOTERM_BP_DIRECT	GO:0006978~DNA damage response, signal transduction by p53 class mediator resulting in transcription of p21 class mediator	5	0.547645	0.00138296	FOXM1, HIPK2, BRCA2, TRP73, KAT5	796	12	18082	9.46503	0.98448	0.0831244	2.4621	Specific Enrichment
GOTERM_BP_DIRECT	GO:0021879~forebrain neuron differentiation	5	0.547645	0.00138296	DLX2, ASCL1, POU3F4, NKX2-1, LHX5	796	12	18082	9.46503	0.98448	0.0831244	2.4621	Common
GOTERM_BP_DIRECT	GO:0006259~DNA metabolic process	6	0.657174	0.00144872	MMS19, FANCM, MKI67, TREX1, TOP2A, RAD51	796	20	18082	6.81482	0.98727	0.0852071	2.57773	Specific Enrichment
GOTERM_BP_DIRECT	GO:2000052~positive regulation of non-canonical Wnt signaling pathway	4	0.438116	0.00153248	WNT5A, SFRP1, RSPO1, CSNK1E	796	6	18082	15.1441	0.990111	0.0881924	2.72483	Specific Enrichment
GOTERM_BP_DIRECT	GO:0007221~positive regulation of transcription of Notch receptor target	4	0.438116	0.00153248	MAML1, MAML2, MAML3, RBM15	796	6	18082	15.1441	0.990111	0.0881924	2.72483	Specific Enrichment
GOTERM_BP_DIRECT	GO:0045880~positive regulation of smoothened signaling pathway	7	0.766703	0.0017014	SHOX2, SMO, SCUBE3, SFRP1, KIF7, CHSY1, GLI1	796	30	18082	5.30042	0.994057	0.0956164	3.02085	Specific Enrichment
GOTERM_BP_DIRECT	GO:0007417~central nervous system development	12	1.31435	0.00177311	SMO, GSX2, OTX2, COL2A1, VCAN, VAX1, NGFR, CELSR1, LIG4, ZIC1, GLI3, MBP	796	89	18082	3.06284	0.995213	0.0976264	3.14624	Specific Enrichment
GOTERM_BP_DIRECT	GO:0007059~chromosome segregation	12	1.31435	0.00177311	MMS19, KIF2C, NDE1, DSN1, CDCA2, CENPF, SKA2, BIRC5, CTCF, CDK5RAP2, KNSTRN, TOP2A	796	89	18082	3.06284	0.995213	0.0976264	3.14624	Specific Enrichment
GOTERM_BP_DIRECT	GO:0048557~embryonic digestive tract morphogenesis	6	0.657174	0.00183334	FGFR2, SHOX2, SOX11, SIX2, GLI3, TCF7L2	796	21	18082	6.49031	0.996008	0.0989687	3.25146	Specific Enrichment
GOTERM_BP_DIRECT	GO:0003007~heart morphogenesis	10	1.09529	0.00184616	ASXL2, SMO, MSX1, BAZ1B, FAT4, TBX2, COL2A1, ISL1, EPHB4, ARID2	796	64	18082	3.54939	0.996159	0.0978744	3.27385	Common
GOTERM_BP_DIRECT	GO:0090179~planar cell polarity pathway involved in neural tube closure	5	0.547645	0.00192853	WNT5A, SFRP1, PTK7, FZD2, CELSR1	796	13	18082	8.73695	0.997004	0.100256	3.41754	Specific Enrichment
GOTERM_BP_DIRECT	GO:0043010~camera-type eye development	11	1.20482	0.00214531	TWSG1, MAP3K1, SIX3, PAX6, VAX1, FBN2, JAG1, GLI3, TSKU, RCN1, FOXP2	796	78	18082	3.20355	0.998442	0.109021	3.79471	Common
GOTERM_BP_DIRECT	GO:0030512~negative regulation of transforming growth factor beta receptor signaling pathway	9	0.985761	0.00233397	ZFP451, PEG10, ADAM17, NKX2-1, LEMD3, SMURF1, PRDM16, SIRT1, FAM89B	796	54	18082	3.78601	0.999118	0.116085	4.12183	Specific Enrichment
GOTERM_BP_DIRECT	GO:0060349~bone morphogenesis	7	0.766703	0.00240977	FGFR2, MSX2, MSX1, FGFR3, SP5, CHSY1, LRP5	796	32	18082	4.96914	0.999298	0.117688	4.25298	Specific Enrichment
GOTERM_BP_DIRECT	GO:0007067~mitotic nuclear division	24	2.6287	0.00270108	HAUS4, DSN1, TPX2, NEDD9, CDC23, AURKA, BIRC5, SPDL1, TTC28, KNSTRN, LATS1, WEE1, FAM83D, SPC24, KIF2C, NDE1, NCAPG2, BABAM1, CDCA2, FBXL7, SKA2, MAPRE1, ERCC6L, ZW10	796	277	18082	1.96818	0.999709	0.12889	4.75536	Specific Enrichment
GOTERM_BP_DIRECT	GO:0016055~Wnt signaling pathway	20	2.19058	0.00278133	WNT5A, NKD1, WNT5B, DRAXIN, PTK7, TLE1, FZD2, TCF7L2, HIC1, PEG12, AMER3, AMER1, DACT1, AMER2, SFRP1, RSPO1, CSNK1E, ROR2, WNT8B, LRP5	796	213	18082	2.13297	0.999771	0.130402	4.89333	Specific Enrichment
GOTERM_BP_DIRECT	GO:0016567~protein ubiquitination	29	3.17634	0.00280877	BACH1, UBE2D2A, BACH2, UBA6, CBLL1, RNF123, KLHL5, CUL5, KLHL25, FBXO25, FANCF, TRAF6, RNF144A, VHL, SOCS3, SPSB4, MED11, SOCS4, UBOX5, SIRT1, NOSIP, CBLB, RFWD3, TRIM59, SIAH1B, MED18, CAND2, FBXL7, SMURF1	796	362	18082	1.8198	0.99979	0.129591	4.94046	Common
GOTERM_BP_DIRECT	GO:0090103~cochlea morphogenesis	6	0.657174	0.00281867	WNT5A, EYA1, PTK7, POU3F4, FZD2, GLI2	796	23	18082	5.92593	0.999796	0.12806	4.95745	Specific Enrichment
GOTERM_BP_DIRECT	GO:0030178~negative regulation of Wnt signaling pathway	9	0.985761	0.0029505	GRB10, NKD1, DACT1, SFRP1, SHISA2, CSNK1E, SIX3, TSKU, HIC1	796	56	18082	3.6508	0.999863	0.131664	5.18353	Specific Enrichment
GOTERM_BP_DIRECT	GO:0006468~protein phosphorylation	41	4.49069	0.00296627	FGFR2, STK16, WNT5A, FGFR3, STK38, NUAK2, ERBB2, PTK7, AURKA, LATS1, EPHB4, APP, PSKH1, MAP3K1, CDK12, YES1, TAOK2, MAML1, MAP2K3, CBL, PKN2, PIM1, BIRC5, SMAD2, WNK3, WEE1, ATM, FNIP2, GLYCTK, EPHA5, PDIK1L, PRKD2, ICK, ACVR2B, RPS6KA1, CSNK1E, RPS6KA2, HIPK2, ROR2, TNK2, IGFBP3	796	576	18082	1.61694	0.999869	0.130394	5.21055	Specific Enrichment
GOTERM_BP_DIRECT	GO:0001764~neuron migration	14	1.53341	0.00318453	DCC, NRP2, BARHL2, PAX6, NEUROG2, VAX1, CELSR1, ASCL1, NDE1, CXCR4, NKX2-1, ALKBH1, NR2F2, TWIST1	796	124	18082	2.56472	0.999932	0.137313	5.58364	Common
GOTERM_BP_DIRECT	GO:0048709~oligodendrocyte differentiation	7	0.766703	0.00331956	ASCL1, ERBB2, OTX2, NKX2-1, SOX6, NRG1, GLI3	796	34	18082	4.67684	0.999955	0.140706	5.81375	Common
GOTERM_BP_DIRECT	GO:0007219~Notch signaling pathway	14	1.53341	0.00341514	APH1A, TBX2, MAML1, MAML2, DLL1, JAG1, NOTCH3, ASCL1, S1PR3, APP, FAT4, NOTCH4, ADAM17, MAML3	796	125	18082	2.5442	0.999966	0.142461	5.97632	Common
GOTERM_BP_DIRECT	GO:0036297~interstrand cross-link repair	5	0.547645	0.00343209	DCLRE1B, RAD51AP1, EXO5, FAAP20, RAD51	796	15	18082	7.57203	0.999968	0.141168	6.00514	Specific Enrichment
GOTERM_BP_DIRECT	GO:0048646~anatomical structure formation involved in morphogenesis	6	0.657174	0.00343334	LHX1, DLX6, TRPS1, NKX2-1, GLI2, GLI3	796	24	18082	5.67902	0.999968	0.139319	6.00725	Specific Enrichment
GOTERM_BP_DIRECT	GO:0016569~covalent chromatin modification	23	2.51917	0.00344135	BMI1, SMARCAD1, ING5, KDM7A, RBBP5, BEND3, USP3, KANSL1, L3MBTL3, CBX2, CTCF, SIRT7, MRGBP, EHMT2, KAT5, EYA1, MTF2, BABAM1, CHD1, USP49, KDM5A, ASF1B, ASF1A	796	266	18082	1.96417	0.999969	0.13777	6.02086	Common
GOTERM_BP_DIRECT	GO:0002062~chondrocyte differentiation	8	0.876232	0.00370506	SHOX2, WNT5B, TRPS1, HSPG2, SIX2, COL2A1, GLI2, NFIB	796	46	18082	3.95062	0.999986	0.145608	6.46783	Common
GOTERM_BP_DIRECT	GO:0030514~negative regulation of BMP signaling pathway	8	0.876232	0.00370506	WNT5A, TWSG1, SFRP1, HIPK2, SPG20, LEMD3, TCF7L2, CTDSPL2	796	46	18082	3.95062	0.999986	0.145608	6.46783	Specific Enrichment
GOTERM_BP_DIRECT	GO:0072006~nephron development	4	0.438116	0.00401576	FAT4, SIX2, DLL1, JAG1	796	8	18082	11.358	0.999995	0.154831	6.99186	Specific Enrichment
GOTERM_BP_DIRECT	GO:0021978~telencephalon regionalization	4	0.438116	0.00401576	GSX2, OTX2, SIX3, PAX6	796	8	18082	11.358	0.999995	0.154831	6.99186	Specific Enrichment
GOTERM_BP_DIRECT	GO:0006333~chromatin assembly or disassembly	4	0.438116	0.00401576	BAZ1B, CHD1, ASF1B, ASF1A	796	8	18082	11.358	0.999995	0.154831	6.99186	Common
GOTERM_BP_DIRECT	GO:0000132~establishment of mitotic spindle orientation	6	0.657174	0.00413868	NDE1, EYA1, PAX6, SPDL1, CDK5RAP2, ZW10	796	25	18082	5.45186	0.999996	0.157182	7.19841	Specific Enrichment
GOTERM_BP_DIRECT	GO:1902043~positive regulation of extrinsic apoptotic signaling pathway via death domain receptors	5	0.547645	0.00441863	SFRP1, TRPS1, NF1, FADD, THBS1	796	16	18082	7.09878	0.999998	0.164838	7.66722	Specific Enrichment
GOTERM_BP_DIRECT	GO:0030513~positive regulation of BMP signaling pathway	7	0.766703	0.00446301	MSX2, TWSG1, MSX1, CRB2, SOX11, SMAD2, CYR61	796	36	18082	4.41702	0.999999	0.164326	7.74133	Specific Enrichment
GOTERM_BP_DIRECT	GO:0001822~kidney development	14	1.53341	0.0047802	SGPL1, SOX11, CENPF, SIX2, GLI2, GLI3, PPAT, ACVR2B, AMER1, FAT4, LHX1, ADAMTS1, TRP73, CUX1	796	130	18082	2.44635	0.999999	0.172855	8.26939	Specific Enrichment
GOTERM_BP_DIRECT	GO:0002053~positive regulation of mesenchymal cell proliferation	7	0.766703	0.00513263	FGFR2, SHOX2, WNT5A, SMO, IRS1, LRP5, FOXP2	796	37	18082	4.29764	1	0.182215	8.85279	Common
GOTERM_BP_DIRECT	GO:0007346~regulation of mitotic cell cycle	7	0.766703	0.00513263	ASCL1, PIM1, BIRC5, SAE1, TRP73, TTC28, SIRT1	796	37	18082	4.29764	1	0.182215	8.85279	Common
GOTERM_BP_DIRECT	GO:0001755~neural crest cell migration	8	0.876232	0.00530834	NRP2, SMO, FGF15, EFNB1, SEMA3F, PAX6, GBX2, ISL1	796	49	18082	3.70875	1	0.185673	9.14233	Common
GOTERM_BP_DIRECT	GO:0007267~cell-cell signaling	12	1.31435	0.00557375	FGFR2, WNT5A, FGFR3, WNT5B, PANX1, LHX1, LHX5, DLL1, FZD2, CELSR1, WNT8B, CYR61	796	103	18082	2.64653	1	0.191812	9.57805	Common
GOTERM_BP_DIRECT	GO:0021776~smoothened signaling pathway involved in spinal cord motor neuron cell fate specification	3	0.328587	0.00562279	GLI2, GLI3, SUFU	796	3	18082	22.7161	1	0.19116	9.65833	Specific Enrichment
GOTERM_BP_DIRECT	GO:0060379~cardiac muscle cell myoblast differentiation	3	0.328587	0.00562279	REST, NRG1, ISL1	796	3	18082	22.7161	1	0.19116	9.65833	Specific Enrichment
GOTERM_BP_DIRECT	GO:0021775~smoothened signaling pathway involved in ventral spinal cord interneuron specification	3	0.328587	0.00562279	GLI2, GLI3, SUFU	796	3	18082	22.7161	1	0.19116	9.65833	Specific Enrichment
GOTERM_BP_DIRECT	GO:0060351~cartilage development involved in endochondral bone morphogenesis	4	0.438116	0.00582796	SHOX2, HSPG2, COL2A1, COL1A1	796	9	18082	10.096	1	0.195234	9.99352	Specific Enrichment
GOTERM_BP_DIRECT	GO:0060346~bone trabecula formation	4	0.438116	0.00582796	MSX2, SFRP1, COL1A1, FBN2	796	9	18082	10.096	1	0.195234	9.99352	Specific Enrichment
GOTERM_BP_DIRECT	GO:0061549~sympathetic ganglion development	4	0.438116	0.00582796	INSM1, NRP2, ASCL1, SEMA3F	796	9	18082	10.096	1	0.195234	9.99352	Specific Enrichment
GOTERM_BP_DIRECT	GO:0042475~odontogenesis of dentin-containing tooth	9	0.985761	0.00615045	DLX2, SMO, ACVR2B, MSX1, DLL1, GLI2, TRAF6, GLI3, TCF7L2	796	63	18082	3.24515	1	0.202652	10.518	Specific Enrichment
GOTERM_BP_DIRECT	GO:0006302~double-strand break repair	9	0.985761	0.00615045	BACH1, EYA1, BAZ1B, LIG3, BABAM1, BRCA2, MTA1, LIG4, KAT5	796	63	18082	3.24515	1	0.202652	10.518	Specific Enrichment
GOTERM_BP_DIRECT	GO:0008285~negative regulation of cell proliferation	29	3.17634	0.00631029	FGFR2, ING5, FGFR3, PAX6, PML, REST, CBFA2T3, GLI3, ARID2, MSX2, 4930503L19RIK, ZFP503, INSM1, NF1, SIX5, SMAD2, DLL1, VEGFC, ATF5, TRIM35, MSX1, SFRP1, BTG2, RPS6KA2, ROR2, IGFBP3, TOB2, NFIB, F2R	796	384	18082	1.71554	1	0.205123	10.7769	Common
GOTERM_BP_DIRECT	GO:0048546~digestive tract morphogenesis	5	0.547645	0.00692777	WNT5A, FGFR3, SFRP1, STX2, TRP73	796	18	18082	6.31002	1	0.220505	11.7703	Common
GOTERM_BP_DIRECT	GO:0042060~wound healing	11	1.20482	0.00824562	MSX2, WNT5A, SDC1, WNT5B, MAP3K1, ERBB2, NF1, PTK7, COL1A1, CELSR1, GLI3	796	94	18082	2.65826	1	0.254129	13.8558	Specific Enrichment
GOTERM_BP_DIRECT	GO:0007399~nervous system development	28	3.06681	0.00907245	DCC, NRP2, ERBB2, ZIC1, NDE1, APP, METRN, LHX1, CXCR4, NRG1, INSM1, KDM7A, NES, SOX11, EFNB1, BARHL2, NEUROG1, DLL1, NEUROG2, HES6, VAX1, PCDH18, EPHA5, ASCL1, DACT1, NGFR, TCF12, UNCX	796	377	18082	1.68714	1	0.273114	15.1404	Specific Enrichment
GOTERM_BP_DIRECT	GO:0021987~cerebral cortex development	9	0.985761	0.0096986	KIF14, ASCL1, SMO, NDE1, FAT4, CDON, NF1, TFAP2C, FOXP2	796	68	18082	3.00654	1	0.286225	16.1011	Common
GOTERM_BP_DIRECT	GO:0051216~cartilage development	10	1.09529	0.0097797	MSX2, WNT5A, DLX2, HYAL2, MSX1, FGFR3, BMP1, COL2A1, CHSY1, SOX6	796	82	18082	2.77025	1	0.285489	16.2248	Common
GOTERM_BP_DIRECT	GO:0048704~embryonic skeletal system morphogenesis	8	0.876232	0.0100027	BMI1, ASXL2, EYA1, SOX11, HSPG2, SIX2, GLI3, TWIST1	796	55	18082	3.30416	1	0.288226	16.5639	Specific Enrichment
GOTERM_BP_DIRECT	GO:0030182~neuron differentiation	13	1.42388	0.0101642	WNT5B, NIF3L1, VHL, OTX2, BARHL2, NEUROG1, NEUROG2, ISL1, ASCL1, BTG2, ID1, HIPK2, WNT8B	796	127	18082	2.32527	1	0.289421	16.8088	Common
GOTERM_BP_DIRECT	GO:0045664~regulation of neuron differentiation	6	0.657174	0.0106554	EYA1, CDON, NF1, PAX6, EOMES, NEUROG1	796	31	18082	4.39666	1	0.298363	17.5494	Common
GOTERM_BP_DIRECT	GO:0071479~cellular response to ionizing radiation	6	0.657174	0.0106554	RAD51AP1, FIGNL1, INTS7, SIRT1, NET1, RAD51	796	31	18082	4.39666	1	0.298363	17.5494	Specific Enrichment
GOTERM_BP_DIRECT	GO:0048013~ephrin receptor signaling pathway	7	0.766703	0.0107798	GIT1, EPHA5, SS18, ANKS1, EFNB1, EFNA4, EPHB4	796	43	18082	3.69797	1	0.298548	17.7359	Common
GOTERM_BP_DIRECT	GO:0043066~negative regulation of apoptotic process	38	4.1621	0.0107852	WNT5A, STIL, TRAF2, NUAK2, FIGNL1, ERBB2, AURKA, GLI2, GLI3, MSX2, SIN3A, AGO4, THBS1, PRAMEF8, TWIST1, CYR61, KIF14, NOL3, SOCS3, RELA, CBL, PIM1, CENPF, BIRC5, WNK3, SIRT1, NCL, ASCL1, ATF5, SMO, MSX1, RPS6KA1, SFRP1, BTG2, CCND2, ID1, ADAM17, NGFR	796	566	18082	1.52511	1	0.295992	17.7439	Specific Enrichment
GOTERM_BP_DIRECT	GO:0021938~smoothened signaling pathway involved in regulation of cerebellar granule cell precursor cell proliferation	3	0.328587	0.010918	SMO, GLI2, GLI1	796	4	18082	17.0371	1	0.296389	17.9426	Specific Enrichment
GOTERM_BP_DIRECT	GO:0007442~hindgut morphogenesis	3	0.328587	0.010918	WNT5A, GLI2, GLI3	796	4	18082	17.0371	1	0.296389	17.9426	Specific Enrichment
GOTERM_BP_DIRECT	GO:0021892~cerebral cortex GABAergic interneuron differentiation	3	0.328587	0.010918	DLX2, ASCL1, NKX2-1	796	4	18082	17.0371	1	0.296389	17.9426	Specific Enrichment
GOTERM_BP_DIRECT	GO:0043524~negative regulation of neuron apoptotic process	15	1.64294	0.0110844	KIF14, NES, XRCC2, DRAXIN, BIRC5, LIG4, ISL1, TOX3, SIRT1, BTG2, HIPK2, ALKBH1, NGFR, TRP73, F2R	796	160	18082	2.12963	1	0.297536	18.191	Specific Enrichment
GOTERM_BP_DIRECT	GO:0010165~response to X-ray	5	0.547645	0.0122071	XRCC2, BRCA2, TRP73, LIG4, RAD51	796	21	18082	5.40859	1	0.319616	19.8479	Specific Enrichment
GOTERM_BP_DIRECT	GO:2000179~positive regulation of neural precursor cell proliferation	5	0.547645	0.0122071	INSM1, ASCL1, NES, CDON, NGFR	796	21	18082	5.40859	1	0.319616	19.8479	Specific Enrichment
GOTERM_BP_DIRECT	GO:0045879~negative regulation of smoothened signaling pathway	5	0.547645	0.0122071	SALL3, FGFR3, KIF7, GLI3, SUFU	796	21	18082	5.40859	1	0.319616	19.8479	Specific Enrichment
GOTERM_BP_DIRECT	GO:0010001~glial cell differentiation	5	0.547645	0.0122071	ASCL1, METRN, ERBB2, NRG1, NFIB	796	21	18082	5.40859	1	0.319616	19.8479	Common
GOTERM_BP_DIRECT	GO:0035313~wound healing, spreading of epidermal cells	4	0.438116	0.0138305	MSX2, AJUBA, ITGA5, ADAM17	796	12	18082	7.57203	1	0.3509	22.1879	Specific Enrichment
GOTERM_BP_DIRECT	GO:0060674~placenta blood vessel development	4	0.438116	0.0138305	SOCS3, NR2F2, RBM15, VASH2	796	12	18082	7.57203	1	0.3509	22.1879	Specific Enrichment
GOTERM_BP_DIRECT	GO:0000086~G2/M transition of mitotic cell cycle	6	0.657174	0.0138511	TAF2, NES, FOXM1, FBXL7, BIRC5, LATS1	796	33	18082	4.1302	1	0.34845	22.2172	Specific Enrichment
GOTERM_BP_DIRECT	GO:0035329~hippo signaling	5	0.547645	0.0144114	AJUBA, FAT4, TEAD1, LIMD1, LATS1	796	22	18082	5.16275	1	0.356834	23.0094	Specific Enrichment
GOTERM_BP_DIRECT	GO:0008589~regulation of smoothened signaling pathway	5	0.547645	0.0144114	FGFR2, C2CD3, TTBK2, GLI2, ZIC1	796	22	18082	5.16275	1	0.356834	23.0094	Common
GOTERM_BP_DIRECT	GO:0060828~regulation of canonical Wnt signaling pathway	5	0.547645	0.0144114	AMER3, AMER1, AMER2, ROR2, LRP5	796	22	18082	5.16275	1	0.356834	23.0094	Specific Enrichment
GOTERM_BP_DIRECT	GO:0021766~hippocampus development	9	0.985761	0.0145812	KIF14, EPHA5, DLX2, UBA6, NKX2-1, LHX5, ID4, TRP73, GLI3	796	73	18082	2.80061	1	0.357331	23.248	Common
GOTERM_BP_DIRECT	GO:0035019~somatic stem cell population maintenance	7	0.766703	0.01483	FGFR3, SFRP1, TFAP2C, LIG4, PRDM16, TCF7L2, LRP5	796	46	18082	3.45679	1	0.359351	23.5964	Specific Enrichment
GOTERM_BP_DIRECT	GO:0010332~response to gamma radiation	6	0.657174	0.0156669	XRCC2, PML, BRCA2, TRP73, LIG4, DCUN1D3	796	34	18082	4.00872	1	0.372485	24.7571	Specific Enrichment
GOTERM_BP_DIRECT	GO:0060612~adipose tissue development	6	0.657174	0.0156669	SH3PXD2B, AMER1, EBF2, SPG20, ZFP516, LRP5	796	34	18082	4.00872	1	0.372485	24.7571	Specific Enrichment
GOTERM_BP_DIRECT	GO:0060070~canonical Wnt signaling pathway	10	1.09529	0.0162065	WNT5A, SDC1, DACT1, SFRP1, RSPO1, PTK7, FZD2, TCF7L2, GLI1, LRP5	796	89	18082	2.55237	1	0.379659	25.4966	Specific Enrichment
GOTERM_BP_DIRECT	GO:0000070~mitotic sister chromatid segregation	5	0.547645	0.016852	CEP57, CEP57L1, DSN1, KNSTRN, ZW10	796	23	18082	4.93828	1	0.388532	26.3723	Specific Enrichment
GOTERM_BP_DIRECT	GO:0071560~cellular response to transforming growth factor beta stimulus	8	0.876232	0.0171732	STK16, WNT5A, HYAL2, SFRP1, ID1, COL1A1, SOX6, YES1	796	61	18082	2.97916	1	0.391389	26.8044	Specific Enrichment
GOTERM_BP_DIRECT	GO:2000678~negative regulation of transcription regulatory region DNA binding	4	0.438116	0.0174011	MSX2, MSX1, SIN3A, SOX11	796	13	18082	6.98956	1	0.392544	27.1095	Specific Enrichment
GOTERM_BP_DIRECT	GO:0021527~spinal cord association neuron differentiation	4	0.438116	0.0174011	ASCL1, GSX2, LHX1, LHX5	796	13	18082	6.98956	1	0.392544	27.1095	Specific Enrichment
GOTERM_BP_DIRECT	GO:0021544~subpallium development	3	0.328587	0.0176685	DLX2, GSX2, GLI3	796	5	18082	13.6296	1	0.394363	27.4661	Specific Enrichment
GOTERM_BP_DIRECT	GO:0003310~pancreatic A cell differentiation	3	0.328587	0.0176685	INSM1, VHL, PAX6	796	5	18082	13.6296	1	0.394363	27.4661	Specific Enrichment
GOTERM_BP_DIRECT	GO:0061073~ciliary body morphogenesis	3	0.328587	0.0176685	VHL, JAG1, TSKU	796	5	18082	13.6296	1	0.394363	27.4661	Specific Enrichment
GOTERM_BP_DIRECT	GO:0021891~olfactory bulb interneuron development	3	0.328587	0.0176685	SALL3, WNT5A, ATF5	796	5	18082	13.6296	1	0.394363	27.4661	Specific Enrichment
GOTERM_BP_DIRECT	GO:0001657~ureteric bud development	7	0.766703	0.0180528	FGFR2, SDC1, EYA1, SFRP1, LHX1, SMAD2, VCAN	796	48	18082	3.31276	1	0.398143	27.9755	Specific Enrichment
GOTERM_BP_DIRECT	GO:0045599~negative regulation of fat cell differentiation	7	0.766703	0.0180528	MSX2, WNT5A, RUNX1T1, ID4, JAG1, SIRT1, TCF7L2	796	48	18082	3.31276	1	0.398143	27.9755	Specific Enrichment
GOTERM_BP_DIRECT	GO:0001947~heart looping	8	0.876232	0.0186489	WNT5A, STIL, SMO, C2CD3, TBX2, DLL1, SUFU, ARL13B	796	62	18082	2.93111	1	0.405387	28.759	Specific Enrichment
GOTERM_BP_DIRECT	GO:0001501~skeletal system development	11	1.20482	0.0193523	SH3PXD2B, BMI1, ACVR2B, SOX11, ROR2, COL2A1, VCAN, COL1A1, GLI2, ZIC1, COL5A2	796	107	18082	2.3353	1	0.414179	29.6733	Common
GOTERM_BP_DIRECT	GO:0009880~embryonic pattern specification	5	0.547645	0.0195357	FGFR2, LHX1, DISP1, EFNB1, SMAD2	796	24	18082	4.73252	1	0.414328	29.9098	Common
GOTERM_BP_DIRECT	GO:0045747~positive regulation of Notch signaling pathway	6	0.657174	0.0220446	ASCL1, MFNG, EYA1, GSX2, DLL1, JAG1	796	37	18082	3.68369	1	0.450681	33.0712	Specific Enrichment
GOTERM_BP_DIRECT	GO:0001701~in utero embryonic development	22	2.40964	0.023844	FGFR2, BMI1, STIL, C2CD3, XRCC2, GABPA, DLL1, SMAD2, SOX6, LIG4, OCRL, GLI2, GLI3, SMO, MSX1, SIN3A, SP3, ALKBH1, NR2F2, HCN4, RCN1, TWIST1	796	299	18082	1.67142	1	0.474198	35.2551	Common
GOTERM_BP_DIRECT	GO:0001656~metanephros development	6	0.657174	0.0244948	EYA1, APH1A, LHX1, NF1, SIX2, GLI3	796	38	18082	3.58675	1	0.480455	36.0283	Specific Enrichment
GOTERM_BP_DIRECT	GO:0030879~mammary gland development	6	0.657174	0.0244948	NOTCH4, FASN, BRCA2, GLI2, IRS1, GLI3	796	38	18082	3.58675	1	0.480455	36.0283	Common
GOTERM_BP_DIRECT	GO:0048511~rhythmic process	12	1.31435	0.0255918	MAGEL2, SIN3A, ID1, CSNK1E, PML, NKX2-1, MTA1, NGFR, KDM5A, SIRT1, TOP2A, TWIST1	796	128	18082	2.12963	1	0.492652	37.3118	Specific Enrichment
GOTERM_BP_DIRECT	GO:0002052~positive regulation of neuroblast proliferation	5	0.547645	0.0256552	VEGFC, SMO, PAX6, DMRTA2, GLI3	796	26	18082	4.36848	1	0.490536	37.3852	Specific Enrichment
GOTERM_BP_DIRECT	GO:0045602~negative regulation of endothelial cell differentiation	3	0.328587	0.0257365	VHL, ID1, NOTCH4	796	6	18082	11.358	1	0.488691	37.4793	Specific Enrichment
GOTERM_BP_DIRECT	GO:0021696~cerebellar cortex morphogenesis	3	0.328587	0.0257365	SMO, GLI2, GLI1	796	6	18082	11.358	1	0.488691	37.4793	Common
GOTERM_BP_DIRECT	GO:0007368~determination of left/right symmetry	9	0.985761	0.0257731	WNT5A, STIL, SMO, ACVR2B, PSKH1, DISP1, DLL1, SUFU, ARL13B	796	81	18082	2.52401	1	0.486267	37.5216	Specific Enrichment
GOTERM_BP_DIRECT	GO:0010569~regulation of double-strand break repair via homologous recombination	4	0.438116	0.0259369	RPA2, RAD51AP1, FIGNL1, RAD51	796	15	18082	6.05762	1	0.485577	37.7105	Specific Enrichment
GOTERM_BP_DIRECT	GO:2001235~positive regulation of apoptotic signaling pathway	6	0.657174	0.0271134	ING5, INHBB, PML, TRP73, NGFR, BMF	796	39	18082	3.49478	1	0.498166	39.052	Specific Enrichment
GOTERM_BP_DIRECT	GO:0090263~positive regulation of canonical Wnt signaling pathway	8	0.876232	0.0273712	FGFR2, AMER1, FGFR3, SFRP1, RSPO1, CSNK1E, ROR2, COL1A1	796	67	18082	2.71237	1	0.498614	39.3422	Specific Enrichment
GOTERM_BP_DIRECT	GO:0001938~positive regulation of endothelial cell proliferation	8	0.876232	0.0273712	WNT5A, PRKD2, VEGFC, FGFR3, NF1, SIRT1, VASH2, RPTOR	796	67	18082	2.71237	1	0.498614	39.3422	Common
GOTERM_BP_DIRECT	GO:0031047~gene silencing by RNA	7	0.766703	0.0281269	AJUBA, SNIP1, CNOT2, AGO2, LIMD1, AGO4, TNRC6B	796	53	18082	3.00024	1	0.505346	40.1855	Specific Enrichment
GOTERM_BP_DIRECT	GO:0006915~apoptotic process	36	3.94304	0.0286494	FGFR2, DCC, TRAF2, FGFR3, LITAF, NUAK2, PML, EGLN3, CAAP1, JADE1, APP, PEG10, G2E3, SQSTM1, BMF, BCL7C, SGPL1, NUDT2, PKN2, TPX2, PIM1, BIRC5, FADD, SIRT1, TOX3, DNASE1, TRIM35, SIAH1B, CLIC4, DIO3, TIAL1, HIPK2, SIAH3, NGFR, TRP73, FBXO10	796	570	18082	1.4347	1	0.509011	40.7622	Specific Enrichment
GOTERM_BP_DIRECT	GO:0042476~odontogenesis	5	0.547645	0.0290997	FGFR2, MSX2, SDC1, MSX1, TWIST1	796	27	18082	4.20668	1	0.511714	41.255	Common
GOTERM_BP_DIRECT	GO:0014003~oligodendrocyte development	5	0.547645	0.0290997	ASCL1, FGFR3, SOX11, EIF2B1, TCF7L2	796	27	18082	4.20668	1	0.511714	41.255	Common
GOTERM_BP_DIRECT	GO:0016925~protein sumoylation	5	0.547645	0.0290997	ZFP451, EYA1, SAE1, AURKA, TOP2A	796	27	18082	4.20668	1	0.511714	41.255	Specific Enrichment
GOTERM_BP_DIRECT	GO:0000724~double-strand break repair via homologous recombination	8	0.876232	0.0293992	MCM9, RPA2, NABP2, RAD51AP1, XRCC2, BRCA2, ATM, RAD51	796	68	18082	2.67248	1	0.512541	41.5805	Specific Enrichment
GOTERM_BP_DIRECT	GO:0045669~positive regulation of osteoblast differentiation	8	0.876232	0.0293992	MSX2, ACVR2B, SOX11, ID4, FBN2, JAG1, GLI3, CYR61	796	68	18082	2.67248	1	0.512541	41.5805	Specific Enrichment
GOTERM_BP_DIRECT	GO:0030901~midbrain development	6	0.657174	0.0299035	FGFR2, WNT5A, KDM7A, MSX1, OTX1, OTX2	796	40	18082	3.40741	1	0.515802	42.1249	Specific Enrichment
GOTERM_BP_DIRECT	GO:0003151~outflow tract morphogenesis	7	0.766703	0.0305097	MSX2, EYA1, TBX2, SOX11, FZD2, ISL1, THBS1	796	54	18082	2.94468	1	0.52019	42.7729	Specific Enrichment
GOTERM_BP_DIRECT	GO:0050872~white fat cell differentiation	4	0.438116	0.0309026	CTBP1, CTBP2, PRDM16, SIRT1	796	16	18082	5.67902	1	0.522007	43.1892	Specific Enrichment
GOTERM_BP_DIRECT	GO:0061036~positive regulation of cartilage development	4	0.438116	0.0309026	WNT5A, BMP1, SOX6, CYR61	796	16	18082	5.67902	1	0.522007	43.1892	Specific Enrichment
GOTERM_BP_DIRECT	GO:0003323~type B pancreatic cell development	4	0.438116	0.0309026	INSM1, WNT5A, SMO, DLL1	796	16	18082	5.67902	1	0.522007	43.1892	Specific Enrichment
GOTERM_BP_DIRECT	GO:0040008~regulation of growth	8	0.876232	0.0315262	SOCS3, ARMC10, NEDD9, DLL1, SOCS4, MRGBP, KAT5, IGFBP3	796	69	18082	2.63375	1	0.526431	43.8441	Common
GOTERM_BP_DIRECT	GO:0001702~gastrulation with mouth forming second	5	0.547645	0.0328051	ACVR2B, DACT1, LHX1, CELSR1, LRP5	796	28	18082	4.05644	1	0.538052	45.165	Common
GOTERM_BP_DIRECT	GO:0035108~limb morphogenesis	5	0.547645	0.0328051	WNT5A, COL2A1, FBN2, GLI3, LRP5	796	28	18082	4.05644	1	0.538052	45.165	Common
GOTERM_BP_DIRECT	GO:0006024~glycosaminoglycan biosynthetic process	5	0.547645	0.0328051	SDC1, HSPG2, AGRN, PXYLP1, GPC1	796	28	18082	4.05644	1	0.538052	45.165	Common
GOTERM_BP_DIRECT	GO:0034613~cellular protein localization	7	0.766703	0.0330208	AJUBA, WNT5A, EYA1, SIN3A, CSNK1E, ID4, LATS1	796	55	18082	2.89114	1	0.537695	45.3849	Specific Enrichment
GOTERM_BP_DIRECT	GO:0001667~ameboidal-type cell migration	3	0.328587	0.0349934	WNT5A, CXCR4, WASF2	796	7	18082	9.73546	1	0.556143	47.3574	Specific Enrichment
GOTERM_BP_DIRECT	GO:0061072~iris morphogenesis	3	0.328587	0.0349934	VHL, HIPK2, PAX6	796	7	18082	9.73546	1	0.556143	47.3574	Specific Enrichment
GOTERM_BP_DIRECT	GO:0060059~embryonic retina morphogenesis in camera-type eye	3	0.328587	0.0349934	LHX1, CDON, HIPK2	796	7	18082	9.73546	1	0.556143	47.3574	Specific Enrichment
GOTERM_BP_DIRECT	GO:0060348~bone development	7	0.766703	0.0356621	SH3PXD2B, FGFR2, AMER1, FGFR3, COL2A1, PDGFC, LRP5	796	56	18082	2.83951	1	0.560374	48.0106	Common
GOTERM_BP_DIRECT	GO:0001756~somitogenesis	7	0.766703	0.0356621	WNT5A, XRCC2, SFRP1, CRB2, ROR2, DLL1, ATM	796	56	18082	2.83951	1	0.560374	48.0106	Common
GOTERM_BP_DIRECT	GO:0043087~regulation of GTPase activity	8	0.876232	0.0360837	AJUBA, EPHA5, GAPVD1, NF1, AGRN, POT1B, OCRL, IQGAP1	796	71	18082	2.55956	1	0.561994	48.4185	Common
GOTERM_BP_DIRECT	GO:0048596~embryonic camera-type eye morphogenesis	4	0.438116	0.036329	TBX2, SP3, HIPK2, PAX6	796	17	18082	5.34496	1	0.561801	48.6544	Specific Enrichment
GOTERM_BP_DIRECT	GO:0048712~negative regulation of astrocyte differentiation	4	0.438116	0.036329	ATF5, FGFR3, NF1, ID4	796	17	18082	5.34496	1	0.561801	48.6544	Specific Enrichment
GOTERM_BP_DIRECT	GO:0048485~sympathetic nervous system development	4	0.438116	0.036329	ASCL1, ERBB2, SOX11, NF1	796	17	18082	5.34496	1	0.561801	48.6544	Specific Enrichment
GOTERM_BP_DIRECT	GO:0021522~spinal cord motor neuron differentiation	5	0.547645	0.0367732	OLIG3, GBX1, ISL1, GLI2, GLI3	796	29	18082	3.91657	1	0.563611	49.0792	Common
GOTERM_BP_DIRECT	GO:0043392~negative regulation of DNA binding	5	0.547645	0.0367732	SMO, MSX1, ID1, ZFP90, SIRT1	796	29	18082	3.91657	1	0.563611	49.0792	Specific Enrichment
GOTERM_BP_DIRECT	GO:0008284~positive regulation of cell proliferation	34	3.72399	0.0371283	FGFR2, WNT5A, FGFR3, FGF15, FOXM1, ERBB2, GLI2, GLI1, PDGFC, THBS1, RPRD1B, PRAMEF8, NRG1, INSM1, KIF14, TBX2, SOX11, RELA, CENPF, HILPDA, DLL1, ISL1, SIRT1, DOT1L, SMO, VEGFC, SFRP1, CCND2, TIAL1, HIPK2, ADAM17, ID4, LRP5, F2R	796	542	18082	1.42499	1	0.564503	49.4162	Common
GOTERM_BP_DIRECT	GO:0035264~multicellular organism growth	11	1.20482	0.038757	FGFR2, PLAG1, ATF5, STIL, SMO, XRCC2, CLIC4, ZFX, BRCA2, TCF7L2, ATM	796	120	18082	2.08231	1	0.577755	50.9355	Common
GOTERM_BP_DIRECT	GO:0008543~fibroblast growth factor receptor signaling pathway	6	0.657174	0.0393286	FGFR2, FGFR3, CEP57, FGF15, FAT4, IQGAP1	796	43	18082	3.16969	1	0.580565	51.4584	Specific Enrichment
GOTERM_BP_DIRECT	GO:0043065~positive regulation of apoptotic process	23	2.51917	0.0403757	ING5, NF1, FADD, REST, SIRT1, TCF7L2, LATS1, ATM, SHQ1, MSX2, TRIM35, SFRP1, RPS6KA2, IGF2R, NGFR, TRP73, TRAF6, DCUN1D3, IGFBP3, BMF, TOP2A, CYR61, NET1	796	335	18082	1.55961	1	0.587735	52.4027	Specific Enrichment
GOTERM_BP_DIRECT	GO:0000077~DNA damage checkpoint	5	0.547645	0.0410053	DOT1L, CLSPN, INTS7, ATM, TIPRL	796	30	18082	3.78601	1	0.590908	52.9621	Specific Enrichment
GOTERM_BP_DIRECT	GO:0044344~cellular response to fibroblast growth factor stimulus	5	0.547645	0.0410053	HYAL2, SFRP1, LHX1, COL1A1, IQGAP1	796	30	18082	3.78601	1	0.590908	52.9621	Specific Enrichment
GOTERM_BP_DIRECT	GO:0043588~skin development	7	0.766703	0.0413422	COL1A1, NGFR, TFAP2C, ARRDC3, COL5A2, TCF7L2, SUFU	796	58	18082	2.7416	1	0.59138	53.2589	Common
GOTERM_BP_DIRECT	GO:0002076~osteoblast development	4	0.438116	0.0422092	MSX2, LIMD1, GLI2, LRP5	796	18	18082	5.04802	1	0.596571	54.0145	Common
GOTERM_BP_DIRECT	GO:0001678~cellular glucose homeostasis	4	0.438116	0.0422092	HK2, SIRT1, TCF7L2, PIK3R2	796	18	18082	5.04802	1	0.596571	54.0145	Specific Enrichment
GOTERM_BP_DIRECT	GO:2000778~positive regulation of interleukin-6 secretion	4	0.438116	0.0422092	HYAL2, NCL, F2R, TWIST1	796	18	18082	5.04802	1	0.596571	54.0145	Specific Enrichment
GOTERM_BP_DIRECT	GO:0001736~establishment of planar polarity	4	0.438116	0.0422092	WNT5A, FAT4, PTK7, CELSR1	796	18	18082	5.04802	1	0.596571	54.0145	Specific Enrichment
GOTERM_BP_DIRECT	GO:0042127~regulation of cell proliferation	17	1.86199	0.0433017	FGFR2, HP1BP3, FOXM1, NF1, SIX3, EGLN3, BRCA2, TEAD1, JAG1, SIRT1, GLI3, ASCL1, ATF5, LHX5, TFAP2C, TNK2, YES1	796	227	18082	1.7012	1	0.60359	54.9502	Common
GOTERM_BP_DIRECT	GO:0010586~miRNA metabolic process	3	0.328587	0.0453193	AGO2, AGO4, BCDIN3D	796	8	18082	8.51853	1	0.618159	56.6313	Specific Enrichment
GOTERM_BP_DIRECT	GO:0010518~positive regulation of phospholipase activity	3	0.328587	0.0453193	FGFR2, FGFR3, CYR61	796	8	18082	8.51853	1	0.618159	56.6313	Specific Enrichment
GOTERM_BP_DIRECT	GO:0007223~Wnt signaling pathway, calcium modulating pathway	3	0.328587	0.0453193	WNT5A, ROR2, FZD2	796	8	18082	8.51853	1	0.618159	56.6313	Specific Enrichment
GOTERM_BP_DIRECT	GO:0021513~spinal cord dorsal/ventral patterning	3	0.328587	0.0453193	GLI2, GLI3, SUFU	796	8	18082	8.51853	1	0.618159	56.6313	Common
GOTERM_BP_DIRECT	GO:0042771~intrinsic apoptotic signaling pathway in response to DNA damage by p53 class mediator	5	0.547645	0.0455016	HIPK2, PML, BRCA2, TRP73, SIRT1	796	31	18082	3.66388	1	0.617143	56.7802	Specific Enrichment
GOTERM_BP_DIRECT	GO:0007179~transforming growth factor beta receptor signaling pathway	8	0.876232	0.0464534	MAP3K1, DCP1A, HIPK2, PML, SMAD2, SMURF1, MTMR4, PXN	796	75	18082	2.42305	1	0.622427	57.55	Specific Enrichment
GOTERM_BP_DIRECT	GO:0042307~positive regulation of protein import into nucleus	4	0.438116	0.0485345	SMO, HYAL2, ZIC1, GLI3	796	19	18082	4.78233	1	0.636452	59.1882	Specific Enrichment
GOTERM_BP_DIRECT	GO:0048598~embryonic morphogenesis	4	0.438116	0.0485345	SHOX2, DACT1, CDON, GLI3	796	19	18082	4.78233	1	0.636452	59.1882	Common
GOTERM_BP_DIRECT	GO:0051443~positive regulation of ubiquitin-protein transferase activity	4	0.438116	0.0485345	BMI1, ARRDC4, ARRDC3, DCUN1D3	796	19	18082	4.78233	1	0.636452	59.1882	Specific Enrichment
GOTERM_CC_DIRECT	GO:0097504~Gemini of coiled bodies	3	0.328587	0.042447	NPAT, GEMIN8, GEMIN6	835	8	19662	8.83024	1	0.494089	46.3287	Specific Enrichment
GOTERM_CC_DIRECT	GO:0016442~RISC complex	4	0.438116	0.00971708	DCP2, AGO2, LIMD1, AGO4	835	11	19662	8.56266	0.991395	0.211614	13.0723	Specific Enrichment
GOTERM_CC_DIRECT	GO:0035371~microtubule plus-end	4	0.438116	0.0443977	KIF2C, MAPRE1, CDK5RAP2, KNSTRN	835	19	19662	4.95733	1	0.498993	47.8763	Specific Enrichment
GOTERM_CC_DIRECT	GO:0043240~Fanconi anaemia nuclear complex	5	0.547645	0.00228744	FANCM, FAAP100, FAAP24, FANCF, FAAP20	835	14	19662	8.40975	0.672169	0.0887501	3.23217	Specific Enrichment
GOTERM_CC_DIRECT	GO:0000793~condensed chromosome	6	0.657174	0.00800037	MKI67, BAZ1B, CTCF, LIG4, TOP2A, RAD51	835	30	19662	4.70946	0.979997	0.195332	10.8851	Specific Enrichment
GOTERM_CC_DIRECT	GO:0072372~primary cilium	7	0.766703	0.0185675	SMO, GPR161, GLI2, GLI3, SUFU, GLI1, ARL13B	835	50	19662	3.29662	0.999891	0.296054	23.5775	Specific Enrichment
GOTERM_CC_DIRECT	GO:0005912~adherens junction	7	0.766703	0.0283966	EPHA5, PARD3, LIMD1, DLL1, WNK3, JAG1, TNK2	835	55	19662	2.99693	0.999999	0.405243	33.8539	Specific Enrichment
GOTERM_CC_DIRECT	GO:0017053~transcriptional repressor complex	9	0.985761	0.00296697	INSM1, CTBP1, SIN3A, CTBP2, SP3, RUNX1T1, REST, PRDM16, GLI3	835	58	19662	3.65389	0.76474	0.105341	4.17347	Common
GOTERM_CC_DIRECT	GO:0000932~cytoplasmic mRNA processing body	9	0.985761	0.0129331	AJUBA, SQSTM1, DCP2, DCP1A, CNOT2, AGO2, LIMD1, AGO4, TNRC6B	835	74	19662	2.86386	0.998235	0.250357	17.0359	Common
GOTERM_CC_DIRECT	GO:0016605~PML body	11	1.20482	0.00750448	RPA2, ZFP451, RFWD3, SQSTM1, SP3, HIPK2, PML, TOP3A, SIRT1, TCF7L2, RAD51	835	96	19662	2.69813	0.974484	0.204893	10.2438	Specific Enrichment
GOTERM_CC_DIRECT	GO:0000922~spindle pole	11	1.20482	0.0145687	DDX11, DSN1, TPX2, NEDD9, CENPF, SPDL1, CDK5RAP2, KNSTRN, LATS1, ZW10, AUNIP	835	106	19662	2.44359	0.999213	0.2671	18.9866	Specific Enrichment
GOTERM_CC_DIRECT	GO:0000785~chromatin	11	1.20482	0.0419127	RPA2, SIN3A, CCND2, BAHCC1, REST, TRP73, ASF1B, SIRT1, ORC2, HIC1, RAD51	835	126	19662	2.05572	1	0.500952	45.8975	Common
GOTERM_CC_DIRECT	GO:0000777~condensed chromosome kinetochore	12	1.31435	0.000823387	CENPO, SPC24, KIF2C, SPOUT1, NDE1, CENPM, KANSL1, BIRC5, KNSTRN, ERCC6L, PHF6, ZW10	835	84	19662	3.3639	0.330453	0.0358116	1.17485	Specific Enrichment
GOTERM_CC_DIRECT	GO:0005819~spindle	12	1.31435	0.0103162	HAUS4, MMS19, PARD3, NDE1, CEP162, RPS6KA1, RPS6KA2, TPX2, CENPF, AURKA, MAPRE1, ATM	835	116	19662	2.43593	0.993591	0.213749	13.8238	Common
GOTERM_CC_DIRECT	GO:0000784~nuclear chromosome, telomeric region	13	1.42388	0.00778781	PML, BRCA2, POT1B, MCM3, MCM5, RAD51, MCM6, RPA2, NABP2, DCLRE1B, HIST1H4I, ORC2, FEN1	835	127	19662	2.41035	0.977797	0.200662	10.6107	Specific Enrichment
GOTERM_CC_DIRECT	GO:0030496~midbody	13	1.42388	0.00931199	KIF14, GNAI3, DDX11, SSH1, STX2, CLIC4, SPG20, PKN2, CENPF, BIRC5, TTC28, IQGAP1, ALKBH4	835	130	19662	2.35473	0.989498	0.213214	12.5607	Specific Enrichment
GOTERM_CC_DIRECT	GO:0005815~microtubule organizing center	13	1.42388	0.0325569	CEP97, ERCC6L2, SPDL1, AURKA, LATS1, CEP152, RAD51, FNIP2, AJUBA, NDE1, PSKH1, CDK5RAP2, YES1	835	155	19662	1.97494	1	0.437678	37.8033	Specific Enrichment
GOTERM_CC_DIRECT	GO:0015630~microtubule cytoskeleton	13	1.42388	0.0369223	GAS2L3, TPX2, AURKA, MID1IP1, KNSTRN, IQGAP1, KIF2C, CEP57, DGCR8, CLIC4, SP4, MAPRE1, TWISTNB	835	158	19662	1.93744	1	0.468354	41.7108	Common
GOTERM_CC_DIRECT	GO:0000776~kinetochore	18	1.97152	1.24506e-05	CENPO, SPOUT1, NUP98, CENPM, KANSL1, DSN1, CENPF, BIRC5, SPDL1, KNSTRN, SPC24, KIF2C, NDE1, SIN3A, SKA2, ERCC6L, ZW10, PHF6	835	120	19662	3.5321	0.00604513	0.00151472	0.0178615	Specific Enrichment
GOTERM_CC_DIRECT	GO:0000775~chromosome, centromeric region	19	2.08105	2.97371e-05	CENPO, SPOUT1, CENPM, CENPL, MKI67, KANSL1, DSN1, CENPF, BIRC5, SPDL1, CTCF, KNSTRN, SPC24, KIF2C, NDE1, SKA2, ERCC6L, ZW10, PHF6	835	141	19662	3.17304	0.0143778	0.00289224	0.0426555	Specific Enrichment
GOTERM_CC_DIRECT	GO:0000790~nuclear chromatin	20	2.19058	0.00401024	ASXL2, TAF4, RAD51AP1, USP3, RELA, GABPA, PAX6, SMAD2, EHMT2, KAT5, SIRT1, TCF7L2, POLR3D, RAD51, DDX11, TRPS1, ASF1B, CHAF1A, ASF1A, TCF12	835	228	19662	2.06555	0.858706	0.122309	5.60205	Common
GOTERM_CC_DIRECT	GO:0045121~membrane raft	20	2.19058	0.0164461	DCC, TRAF2, HYAL2, GNAI3, STX2, EFNB1, ERBB2, CBL, FADD, DLL1, IQGAP1, CBLB, APP, ADAM1A, KIRREL, ADAM17, CTSD, NGFR, GPC1, PAG1	835	262	19662	1.7975	0.999689	0.28573	21.1731	Specific Enrichment
GOTERM_CC_DIRECT	GO:0031012~extracellular matrix	20	2.19058	0.045878	FGFR2, AEBP1, HSPG2, COL2A1, COL5A2, MMRN2, EMILIN1, SFRP1, TUBB5, CTSD, VCAN, ADAMTS1, AGRN, LAMC1, COL1A1, FBN2, THBS1, HIST1H4I, COL8A2, CYR61	835	294	19662	1.60186	1	0.499962	49.0228	Specific Enrichment
GOTERM_CC_DIRECT	GO:0016607~nuclear speck	22	2.40964	0.000176628	MAML1, MAML2, NOC3L, CBX2, CBLL1, NXF1, SART3, PRPF18, SF3A2, GLI2, GLI3, CCNL2, PSKH1, CD2BP2, POLDIP3, GPATCH2, CDK12, RAD54L2, MAML3, CWC22, APEX1, RBM15	835	205	19662	2.52703	0.082429	0.00856563	0.253111	Common
GOTERM_CC_DIRECT	GO:0005667~transcription factor complex	27	2.95728	7.44433e-05	E2F2, PAX6, SOX6, MEIS1, TCF7L2, ARID2, MSX2, SIN3A, NKX2-1, LIMD1, APEX1, CTBP1, TBX2, RELA, TEAD1, SMAD2, TLE1, HES6, KAT5, AJUBA, ATF5, MSX1, DCP1A, TRPS1, TRP73, TCF12, PBX2	835	267	19662	2.38119	0.0356059	0.00602432	0.106751	Common
GOTERM_CC_DIRECT	GO:0005694~chromosome	31	3.3954	0.000161845	SMARCAD1, CLSPN, HP1BP3, CTCF, FAAP20, SPC24, KIF2C, NDE1, SUPT16, INTS7, CDCA2, SKA2, ERCC6L, ZW10, CENPO, SSRP1, SPOUT1, CENPM, CENPL, MKI67, KANSL1, DSN1, BIRC5, SPDL1, KNSTRN, EHMT2, FAM208A, DCLRE1B, HIST2H2BE, TOP3A, PHF6	835	344	19662	2.122	0.0757982	0.00872007	0.231949	Common
GOTERM_CC_DIRECT	GO:0005813~centrosome	37	4.05257	0.000109613	CEP97, HAUS4, STIL, GNAI3, XRCC2, HYLS1, CEP57L1, CCDC14, AURKA, TTC28, AUNIP, NDE1, DDX11, CEP57, CDK5RAP2, RPRD1B, APEX1, ORC2, ERCC6L, IKZF4, C2CD3, PKN2, BRCA2, CENPF, MCM3, RIC8B, CEP152, ATF5, DCLRE1B, CEP162, TRIM59, CEP350, CLIC4, ID1, FBXL7, MAPRE1, CCDC8	835	435	19662	2.00287	0.0519843	0.00665082	0.157147	Specific Enrichment
GOTERM_CC_DIRECT	GO:0005730~nucleolus	60	6.57174	0.000109166	RPP38, CDKN2AIPNL, CTCF, MCM10, CBFA2T3, MXI1, G2E3, SIN3A, DGCR8, DDX11, CDK12, SERTAD3, DDX21, HIRIP3, TWISTNB, KDM5A, TOP2A, KDM7A, RBBP5, BEND3, TLE1, NCL, WEE1, RAD51, NVL, RSL1D1, CCND2, APEX2, NOC3L, PML, TIMM13, SF3B3, SPC24, PPAN, WDR55, SAPCD2, THAP2, ETV6, TRAF6, RBM28, NFATC3, APEX1, GEMIN4, FEN1, SSRP1, PDCD11, MKI67, TAOK2, VHL, NF1, SIRT7, EHMT2, KAT5, SIRT1, ZBED6, GPATCH2, KATNBL…	835	842	19662	1.67796	0.051778	0.00756646	0.156507	Common
GOTERM_CC_DIRECT	GO:0005856~cytoskeleton	63	6.90033	0.0170775	GAS2L3, MMS19, STIL, ERCC6L2, CEP57L1, WASF2, AURKA, TTC28, LATS1, AUNIP, FAM83D, KIF2C, NDE1, FRMD5, PSKH1, FRMD8, TUBB5, CDK5RAP2, ZW10, KIF14, C2CD3, PKN2, TPX2, MTA1, MID1IP1, CEP152, RAD51, DCLRE1B, CEP162, TRIM36, LCA5, BIN3, FBXL7, MAPRE1, CCDC8, HAUS4, CEP97, PARD3, GNAI3, SSH1, TMEM216, CCDC14, NEDD9, PXN, PDE6D, TRIM67, MARVELD1, CEP57, MAP3K1, SKA2, YES1, FGD5, FGD3, TAOK2, SWAP70, BRC…	835	1113	19662	1.33287	0.999773	0.28505	21.8959	Common
GOTERM_CC_DIRECT	GO:0005622~intracellular	91	9.96714	0.00335042	ZKSCAN8, STK38, SLFN9, WASF2, ZFP334, PAX6, CBFA2T3, ZFP786, ZFP870, ZFP472, ZFP90, ANKRD50, ZFP647, NECAP2, ZFP689, PAG1, MRPL34, NET1, PTDSS2, GTPBP3, ZFP426, STX2, SOCS3, G3BP2, EOMES, SOCS4, ZFP28, IRS1, ZFP26, ZFP799, ZFP82, PRKD2, TRIM35, PLCE1, ZFP81, NPC2, TRIM36, ZFP866, CLIC4, ZFP868, ROR2, CAND2, ZFP229, ZFP961, SPATA13, KCNH4, SNX11, TRAF2, PARD3, APEX2, RAB3D, PML, ZFP661, ZFP113, ZF…	835	1599	19662	1.34009	0.804929	0.110186	4.70086	Specific Enrichment
GOTERM_CC_DIRECT	GO:0005654~nucleoplasm	160	17.5246	5.76207e-17	MMS19, SNIP1, CDKN2AIPNL, CBX2, AURKA, ITPKC, MED22, ZIC1, SART3, EIF4EBP1, SIN3A, DDX11, CLP1, CDCA2, CTDSP1, DDX21, RPRD1B, RBM12, POLH, ANKS1, BARHL2, GABPA, GTF2IRD2, SIX2, MED11, MTA1, SIX5, LIG4, CEP152, RPTOR, WEE1, CTDSPL2, NVL, FAAP100, MSX1, NABP2, CEP162, CEP350, MED18, TRP73, TFAP2C, SPATA13, FGFR2, EID1, ELAC2, LITAF, SSH1, SRSF11, ELK1, SOX6, MEIS1, PXN, PLAGL1, DUSP16, NKX2-1, MAML…	835	1935	19662	1.94706	5.40679e-14	2.70894e-14	1.55431e-13	Common
GOTERM_CC_DIRECT	GO:0005737~cytoplasm	344	37.678	3.05437e-06	SNIP1, GM28042, CMTR2, AURKA, SART3, DNASE1L2, MXI1, AUNIP, CUL5, G2E3, APP, SIN3A, PSKH1, DHX38, HOMER3, CDCA2, POLH, ANKS1, EFNB1, BARHL2, PIM1, WNK3, LIG4, RIC8B, VASH2, CEP152, RPTOR, FAAP100, GRB10, MSX1, DCLRE1B, CEP162, CEP350, MTF2, SIAH1B, LCA5, ROR2, FBXL7, PPP2R5E, BIN3, ADAMTS1, TGFBRAP1, HSPBAP1, GNAI3, ERBB2, UBA6, OCRL, PXN, TIPRL, PLAA, JRK, WDR55, GORASP1, DUSP16, SKA2, AGRN, GIT…	835	6631	19662	1.22158	0.00148638	0.000495704	0.00438204	Specific Enrichment
GOTERM_CC_DIRECT	GO:0005634~nucleus	445	48.7404	4.44426e-44	XRCC2, CMTR2, REST, MED22, MXI1, SART3, CUL5, BRPF1, INTS7, CDCA2, TIGD3, TIGD5, BARHL2, LIG3, EOMES, MED11, LIG4, TOX3, CTDSPL2, FAAP100, MSX1, MED18, VGLL4, UNCX, ERBB2, JRK, WDR55, NCAPG2, DUSP16, ASXL2, ASXL3, MKI67, TAOK2, CLCC1, SPDL1, NXF1, ZSCAN2, ATM, FNIP2, SHOX2, TRPS1, RAD54L2, RGS8, SMURF1, TNK2, BACH1, ERCC6L2, BACH2, NUAK2, SERTAD3, TWISTNB, SERTAD2, TPX2, TLE1, MXD3, SS18, CCND2, …	835	6019	19662	1.74091	2.16435e-41	2.16435e-41	6.37621e-41	Specific Enrichment
GOTERM_MF_DIRECT	GO:0003688~DNA replication origin binding	4	0.438116	0.00799591	DDX11, MCM10, ORC2, MCM5	766	10	17446	9.11018	0.998513	0.207471	11.6136	Specific Enrichment
GOTERM_MF_DIRECT	GO:0050431~transforming growth factor beta binding	4	0.438116	0.0419253	ACVR2B, HYAL2, AGRN, THBS1	766	18	17446	5.06121	1	0.537858	48.2432	Specific Enrichment
GOTERM_MF_DIRECT	GO:0001158~enhancer sequence-specific DNA binding	5	0.547645	0.0254318	LHX1, ZFP704, SOX11, OTX2, ISL1	766	26	17446	4.3799	1	0.440288	32.7086	Specific Enrichment
GOTERM_MF_DIRECT	GO:0017134~fibroblast growth factor binding	5	0.547645	0.0254318	FGFR2, FGFR3, CEP57, THBS1, GPC1	766	26	17446	4.3799	1	0.440288	32.7086	Specific Enrichment
GOTERM_MF_DIRECT	GO:0000987~core promoter proximal region sequence-specific DNA binding	5	0.547645	0.0364633	DMRT3, SP3, DMRTA2, ZFP516, NFATC3	766	29	17446	3.9268	1	0.511906	43.515	Specific Enrichment
GOTERM_MF_DIRECT	GO:0004712~protein serine/threonine/tyrosine kinase activity	5	0.547645	0.0406635	ACVR2B, RPS6KA1, RPS6KA2, AURKA, TNK2	766	30	17446	3.79591	1	0.534744	47.185	Common
GOTERM_MF_DIRECT	GO:0017147~Wnt-protein binding	5	0.547645	0.0406635	SMO, SFRP1, ROR2, FZD2, LRP5	766	30	17446	3.79591	1	0.534744	47.185	Specific Enrichment
GOTERM_MF_DIRECT	GO:0043425~bHLH transcription factor binding	6	0.657174	0.00488491	ASCL1, IKZF4, ISL1, SIRT1, TCF12, TWIST1	766	26	17446	5.25587	0.981152	0.152508	7.25368	Specific Enrichment
GOTERM_MF_DIRECT	GO:0005201~extracellular matrix structural constituent	6	0.657174	0.0325394	COL2A1, VCAN, COL1A1, FBN2, LAMC1, COL5A2	766	41	17446	3.33299	1	0.48022	39.8722	Specific Enrichment
GOTERM_MF_DIRECT	GO:0001106~RNA polymerase II transcription corepressor activity	7	0.766703	0.00047589	ZFP451, CTBP1, SIN3A, OLIG3, SOX3, TLE1, URI1	766	24	17446	6.64284	0.320256	0.0271975	0.729305	Specific Enrichment
GOTERM_MF_DIRECT	GO:0015631~tubulin binding	7	0.766703	0.0161879	KIF14, ATF5, TBCC, STMN4, BIRC5, CDK5RAP2, PHF6	766	47	17446	3.39209	0.999998	0.330407	22.1953	Common
GOTERM_MF_DIRECT	GO:0035064~methylated histone binding	7	0.766703	0.0161879	ING5, KDM7A, RBBP5, MTF2, NCAPG2, CHD1, CBX2	766	47	17446	3.39209	0.999998	0.330407	22.1953	Specific Enrichment
GOTERM_MF_DIRECT	GO:0046332~SMAD binding	7	0.766703	0.0278023	HIPK2, PML, SMAD2, TGFBRAP1, PRDM16, COL5A2, TCF12	766	53	17446	3.00808	1	0.460994	35.1821	Specific Enrichment
GOTERM_MF_DIRECT	GO:0004714~transmembrane receptor protein tyrosine kinase activity	7	0.766703	0.0301607	FGFR2, EPHA5, FGFR3, ERBB2, PTK7, ROR2, EPHB4	766	54	17446	2.95237	1	0.471039	37.5583	Common
GOTERM_MF_DIRECT	GO:0004527~exonuclease activity	8	0.876232	0.00585681	DCLRE1B, APEX2, TREX1, ERI2, MGME1, EXO5, APEX1, FEN1	766	50	17446	3.64407	0.991467	0.167419	8.63688	Specific Enrichment
GOTERM_MF_DIRECT	GO:0001227~transcriptional repressor activity, RNA polymerase II transcription regulatory region sequence-specific binding	8	0.876232	0.0130598	MSX2, AEBP1, MSX1, ZFP280B, PAX6, VAX1, HES6, NFATC3	766	58	17446	3.14144	0.999977	0.283348	18.3028	Specific Enrichment
GOTERM_MF_DIRECT	GO:0008013~beta-catenin binding	9	0.985761	0.0307654	AMER3, AMER1, DACT1, AMER2, GLI3, TCF7L2, SUFU, PXN, LZIC	766	84	17446	2.44023	1	0.469303	38.1543	Common
GOTERM_MF_DIRECT	GO:0001047~core promoter binding	10	1.09529	0.00539572	INSM1, E2F2, KANSL1, ZFP281, NKX2-1, AGO2, MTA1, ELK1, REST, TFAP2C	766	75	17446	3.03673	0.987572	0.160972	7.98308	Specific Enrichment
GOTERM_MF_DIRECT	GO:0001228~transcriptional activator activity, RNA polymerase II transcription regulatory region sequence-specific binding	10	1.09529	0.0389447	PLAGL1, DLX2, MSX1, TRPS1, GABPA, PAX6, CTCF, REST, NFATC3, NHLH1	766	104	17446	2.18995	1	0.527256	45.711	Specific Enrichment
GOTERM_MF_DIRECT	GO:0003697~single-stranded DNA binding	11	1.20482	0.00334175	RPA2, NABP2, RAD51AP1, XRCC2, DDX11, BRCA2, TREX1, MCM10, NCL, RAD51, MCM6	766	83	17446	3.01843	0.933775	0.116086	5.01717	Specific Enrichment
GOTERM_MF_DIRECT	GO:0042826~histone deacetylase binding	11	1.20482	0.0252779	INSM1, DACT1, RELA, SIX3, PKN2, UHRF1BP1, TRAF6, GLI3, TOP2A, HIC1, PHF6	766	112	17446	2.23688	1	0.447474	32.545	Specific Enrichment
GOTERM_MF_DIRECT	GO:0042393~histone binding	13	1.42388	0.00829741	USP3, SART3, SIRT1, NCL, SUPT16, BAZ1B, PHF21B, USP49, HIST1H4I, ASF1B, ASF1A, ATAD2B, PHF6	766	124	17446	2.38775	0.998838	0.207854	12.0258	Common
GOTERM_MF_DIRECT	GO:0003690~double-stranded DNA binding	13	1.42388	0.0165001	RAD51AP1, XRCC2, PAX6, ELK1, TREX1, SMAD2, RAD51, ASCL1, DDX11, SP3, POU3F4, TRP73, NFIB	766	136	17446	2.17707	0.999999	0.327571	22.574	Common
GOTERM_MF_DIRECT	GO:0004518~nuclease activity	14	1.53341	0.00158485	FANCM, DNASE1, DCLRE1B, ELAC2, APEX2, AGO2, TREX1, ERI2, MGME1, EXO5, DNASE1L2, APEX1, FEN1, ZC3H12C	766	115	17446	2.77266	0.723717	0.068969	2.40954	Specific Enrichment
GOTERM_MF_DIRECT	GO:0004386~helicase activity	14	1.53341	0.00437354	SMARCAD1, ERCC6L2, MCM3, MCM5, MCM6, MCM9, FANCM, DDX49, DDX11, DHX38, CHD1, RAD54L2, DDX21, ERCC6L	766	129	17446	2.47176	0.971411	0.143202	6.51806	Common
GOTERM_MF_DIRECT	GO:0001078~transcriptional repressor activity, RNA polymerase II core promoter proximal region sequence-specific binding	15	1.64294	0.00158156	BACH1, INSM1, TBX2, RELA, CTCF, REST, FOXP2, ASCL1, BTG2, ZFP90, SP3, ZFP281, CC2D1B, IRF3, TFAP2C	766	129	17446	2.64831	0.722979	0.072729	2.4046	Specific Enrichment
GOTERM_MF_DIRECT	GO:0003714~transcription corepressor activity	18	1.97152	0.000539016	EID1, AEBP1, CTBP1, CTBP2, RUNX1T1, MTA1, TLE1, CBFA2T3, SIRT1, SUFU, AJUBA, SIN3A, LHX1, HIPK2, NPAT, ZFP281, LIMD1, TOB2	766	157	17446	2.6112	0.354196	0.0287299	0.825672	Common
GOTERM_MF_DIRECT	GO:0003713~transcription coactivator activity	18	1.97152	0.00244102	MMS19, DCC, TAF4, CTBP2, MAML1, MAML2, SIX3, PML, MTA1, KAT5, PRDM16, TAF6L, SP4, NPAT, MAML3, KDM5A, APEX1, SERTAD2	766	180	17446	2.27755	0.862219	0.0900679	3.68855	Common
GOTERM_MF_DIRECT	GO:0061630~ubiquitin protein ligase activity	18	1.97152	0.00674383	RNF144A, VHL, CBL, UBE2G2, MED11, CBLL1, UBOX5, G2E3, NOSIP, CBLB, CUL5, TRIM59, SIAH1B, MED18, SIAH3, FANCF, SMURF1, TRAF6	766	199	17446	2.06009	0.995863	0.183926	9.88243	Specific Enrichment
GOTERM_MF_DIRECT	GO:0008022~protein C-terminus binding	18	1.97152	0.0107497	MKI67, ERBB2, HSPG2, BRCA2, CENPF, SAE1, MID1IP1, LIG4, NCL, SIRT1, RAD51, HIC2, SDC1, ID1, HOMER3, NPAT, AGO2, TOP2A	766	209	17446	1.96152	0.999844	0.246291	15.3123	Specific Enrichment
GOTERM_MF_DIRECT	GO:0046983~protein dimerization activity	20	2.19058	0.000706807	E2F2, STX2, NEUROG1, NEUROG2, CELSR1, HES6, MXI1, ATM, MXD3, ASCL1, PEF1, OLIG3, ZBED6, ID1, ZBED4, ID4, TFAP2C, TCF12, NHLH1, TWIST1	766	190	17446	2.39742	0.436407	0.0352044	1.08139	Common
GOTERM_MF_DIRECT	GO:0031625~ubiquitin protein ligase binding	20	2.19058	0.0443668	TRAF2, SNCAIP, RELA, ERBB2, UBE2G2, PAX6, PML, AURKA, SMAD2, UBOX5, PRR5L, HSPA1L, RPA2, CUL5, H13, SQSTM1, CXCR4, TUBB5, NGFR, TRAF6	766	284	17446	1.60391	1	0.550711	50.2347	Specific Enrichment
GOTERM_MF_DIRECT	GO:0000981~RNA polymerase II transcription factor activity, sequence-specific DNA binding	23	2.51917	7.8716e-06	PLAG1, ZMYM1, ZFP518B, FOXM1, ZMYM5, SIX3, PAX6, GTF2IRD2, ELK1, REST, E130308A19RIK, ZFP446, PLAGL1, ATF5, DMTF1, SP4, TFAP2C, TRP73, ZSCAN29, NHLH1, NFIB, PLAGL2, TWIST1	766	174	17446	3.01055	0.00636356	0.000580185	0.0121039	Specific Enrichment
GOTERM_MF_DIRECT	GO:0044212~transcription regulatory region DNA binding	24	2.6287	0.000247265	TAF2, WNT5A, IKZF4, RBBP5, RELA, FOXM1, GABPA, PAX6, CTCF, SOX6, REST, GLI2, TCF7L2, GLI1, MSX2, SALL3, ATF5, DMTF1, ZFP281, NKX2-1, IRF3, TRP73, CDK5RAP2, TCF12	766	233	17446	2.34597	0.181725	0.0153091	0.379559	Specific Enrichment
GOTERM_MF_DIRECT	GO:0001077~transcriptional activator activity, RNA polymerase II core promoter proximal region sequence-specific binding	31	3.3954	2.91539e-06	STK16, PAX6, ELK1, GLI2, ZIC1, TCF7L2, MEIS1, POU2F2, ETV6, NFATC3, PLAGL2, TWIST1, PLAG1, OTX1, SOX11, RELA, BARHL2, OTX2, GABPA, TEAD1, SIX2, SMAD2, SIX5, ISL1, EBF3, EBF2, EBF1, TFAP2C, TRP73, TCF12, NFIB	766	270	17446	2.61496	0.0023616	0.000262675	0.00448307	Specific Enrichment
GOTERM_MF_DIRECT	GO:0019901~protein kinase binding	31	3.3954	0.0095484	TRAF2, FOXM1, PAX6, AURKA, TCF7L2, LATS1, IQGAP1, PXN, SUFU, FAM83D, SQSTM1, MAP3K1, CDK12, CDK5RAP2, TRAF6, KIF14, SLC12A7, MAML1, RELA, MAP2K3, CBL, TPX2, CEP152, IRS1, RPTOR, CCNL2, CBLB, RAB11FIP2, CCND2, RAD54L2, TRP73	766	434	17446	1.62682	0.999582	0.228459	13.7169	Common
GOTERM_MF_DIRECT	GO:0008134~transcription factor binding	33	3.61446	4.73653e-05	E2F2, NIF3L1, PAX6, REST, ARID2, TCF7L2, SUFU, MSX2, SIN3A, NKX2-1, NFATC3, PIK3R2, TWIST1, PDCD11, CTBP1, TAF4, VHL, RELA, PIM1, CENPF, SIX2, SMAD2, TLE1, HES6, KAT5, SIRT1, RPS6KA1, ID1, DCP1A, TRP73, LCOR, TCF12, PBX2	766	342	17446	2.19763	0.0376857	0.00319606	0.0728115	Common
GOTERM_MF_DIRECT	GO:0004672~protein kinase activity	34	3.72399	0.0280387	FGFR2, STK16, FGFR3, STK38, NUAK2, ERBB2, PTK7, AURKA, EPHB4, LATS1, PSKH1, TTBK2, MAP3K1, CDK12, YES1, TAOK2, MAP2K3, PIM1, PKN2, WNK3, UBOX5, ATM, WEE1, EPHA5, PDIK1L, PRKD2, ACVR2B, ICK, RPS6KA1, CSNK1E, RPS6KA2, HIPK2, ROR2, TNK2	766	531	17446	1.45832	1	0.454992	35.424	Common
GOTERM_MF_DIRECT	GO:0000977~RNA polymerase II regulatory region sequence-specific DNA binding	37	4.05257	8.5595e-12	ZFP711, AEBP1, ZIC1, GLI3, GLI1, MSX2, PLAGL1, PRDM15, ZFP956, GBX2, POU3F4, NKX2-1, ETV6, ZFP691, SOX13, RELA, ZFX, BARHL2, EOMES, HES6, EHMT2, ZSCAN2, ZFP747, DLX2, ATF5, ASCL1, ZFP846, MSX1, ZBED6, ZBED4, SP3, TRPS1, PHF21B, SP5, TFAP2C, CUX1, NHLH1	766	221	17446	3.81309	6.94174e-09	9.91678e-10	1.31624e-08	Specific Enrichment
GOTERM_MF_DIRECT	GO:0000978~RNA polymerase II core promoter proximal region sequence-specific DNA binding	37	4.05257	3.4549e-06	BMI1, PAX6, ELK1, CTCF, GLI2, ZIC1, TCF7L2, GLI3, MEIS1, GLI1, MSX2, POU2F2, CC2D1B, ETV6, NFATC3, PLAG1, INSM1, TBX2, RELA, OTX1, GABPA, OTX2, TEAD1, SIX2, SMAD2, SIX5, ISL1, FOXP2, ASCL1, EBF3, EBF2, EBF1, ZFP281, IRF3, TRP73, TCF12, NFIB	766	359	17446	2.34733	0.00279801	0.000280154	0.00531267	Specific Enrichment
GOTERM_MF_DIRECT	GO:0042802~identical protein binding	44	4.81928	0.00240094	PYCRL, TRAF2, SNCAIP, NIF3L1, CEP57L1, ERBB2, UBE2G2, ATL3, CBLL1, UHRF1BP1, PPCDC, LMAN1, CLDN12, MCM10, ZFP113, NDE1, APP, CEP57, SQSTM1, FASN, HCN4, TRAF6, SSSCA1, SHMT1, NOL3, RELA, BIRC5, TLE1, FADD, SIRT1, NCL, MCM6, EMILIN1, RAD51, SFRP1, DCP1A, IGF2R, MSANTD3, IRF3, TNK2, COL1A1, MAPRE1, TRP73, CHAF1A	766	625	17446	1.60339	0.857655	0.0928751	3.62901	Common
GOTERM_MF_DIRECT	GO:0003682~chromatin binding	57	6.24315	6.79127e-12	BMI1, HP1BP3, PAX6, CBX2, CTCF, REST, CBFA2T3, GLI2, GLI3, GLI1, FANCM, SIN3A, DDX11, BAHCC1, KDM5A, TOP2A, CTBP2, RELA, GABPA, EOMES, MTA1, TLE1, TOX3, MCM5, RAD51, ASCL1, BAZ1B, TRP73, CUX1, ING5, USP3, NOC3L, ELK1, FAAP24, TCF7L2, MEIS1, CHD1, NFATC3, ASF1A, TAF2, SSRP1, NEUROG1, SMAD2, SIRT7, ISL1, KAT5, POLR3D, AJUBA, DLX2, ATF5, SP3, TRPS1, EBF2, PHF21B, URI1, PBX2, ATAD2B	766	466	17446	2.78584	5.50769e-09	9.17948e-10	1.04433e-08	Common
GOTERM_MF_DIRECT	GO:0008270~zinc ion binding	68	7.44797	0.00218636	BMI1, AEBP1, GLI2, JADE1, BRPF1, G2E3, RNF219, NR2F2, KDM5A, KDM7A, ZCCHC3, LIG3, SF1, MTA1, ZSWIM5, EARS2, TRIM35, RFWD3, TRIM36, BAZ1B, SIAH1B, MTF2, TOP3A, ADAMTS1, ING5, TRAF2, ZFAND3, APEX2, USP3, PML, ERI2, CBLL1, ZFP318, PXN, PEG10, RNF123, TRIM67, LHX1, SQSTM1, MAP3K1, LHX5, RNF113A2, LIMD1, TRAF6, SLC30A7, RNF144A, TAF2, ZMYM1, ZFP407, BMP1, RBM20, ZMYM5, CBL, MEX3A, BIRC5, UBOX5, EHMT2,…	766	1075	17446	1.44068	0.83053	0.0891939	3.30976	Common
GOTERM_MF_DIRECT	GO:0043565~sequence-specific DNA binding	72	7.88609	2.75628e-13	BACH1, BMI1, ZKSCAN8, BACH2, PAX6, DMRTA2, CTCF, GLI2, GLI3, GLI1, GTF2E1, NR2F2, TOP2A, SOX13, DMRT3, OTX1, RELA, BARHL2, OTX2, GABPA, SIX3, EOMES, SIX2, MTA1, FOXN2, SIX5, VAX1, NCL, ASCL1, MSX1, TRP73, CUX1, ZSCAN12, UNCX, ZFP711, ZFP397, FOXM1, ELK1, SOX6, PRDM16, TCF7L2, MEIS1, HIC1, MSX2, LHX1, POU2F2, GBX2, POU3F4, LHX5, NKX2-1, GBX1, ETV6, NFATC3, PLAGL2, TAF2, IKZF4, GSX2, TBX2, NEUROG2,…	766	633	17446	2.59057	2.23567e-10	4.47135e-11	4.23916e-10	Common
GOTERM_MF_DIRECT	GO:0003700~transcription factor activity, sequence-specific DNA binding	105	11.5005	7.51765e-21	ZFP334, REST, ZIC1, SIN3A, TWIST1, ZFP691, RELA, BARHL2, GABPA, SIX3, EOMES, MTA1, FOXN2, SIX2, VAX1, HES6, ZFP82, ASCL1, ZFP516, TFAP2C, TRP73, WNT5A, SOX3, ELK1, SOX6, ZFP454, ZFP451, ZFP956, LHX1, ZFP954, NKX2-1, PLAG1, IKZF4, TAF4, TEAD1, SMAD2, ZFP606, ZSCAN2, ZFP747, FOXP2, ZFP446, SALL3, ATF5, ZFP772, TRPS1, EBF1, TCF12, BACH1, E2F2, BACH2, ZKSCAN8, PAX6, DMRTA2, CTCF, CBFA2T3, GLI2, GLI3,…	766	883	17446	2.70829	6.09681e-18	3.04841e-18	1.15603e-17	Specific Enrichment
GOTERM_MF_DIRECT	GO:0003676~nucleic acid binding	128	14.0197	3.50375e-20	ZFP334, REST, ZIC1, SART3, ZFP786, EEF1AKMT1, ZFP472, DDX11, ZFP90, RBMS2, TIGD3, ZFP689, DDX21, TIGD5, ZFP503, RBM12, ZFP329, ZFP691, ZFP799, ZFP82, ZFP81, NABP2, TIAL1, ZFP516, MYNN, ZFP768, ZFP618, JRK, ZFP454, ZFP952, PEG10, ZFP566, DDX49, ZFP956, ZFP760, ZFP954, ZFP811, PLAG1, IKZF4, ZMYM1, ZBTB41, TREX1, ZFP606, ZSCAN2, ZFP747, ZFP446, SALL3, ZFHX4, ZFP772, GPATCH2, KLF3, ZKSCAN8, ERCC6L2, …	766	1237	17446	2.35672	2.84154e-17	9.47182e-18	5.38792e-17	Specific Enrichment
GOTERM_MF_DIRECT	GO:0003677~DNA binding	204	22.3439	2.45763e-37	XRCC2, PRR12, LEMD3, REST, MXI1, APP, SIN3A, DDX11, ZFP90, TIGD3, TIGD5, TWIST1, ZFP329, POLH, BARHL2, EOMES, LIG3, LIG4, TOX3, ZFP82, FAAP100, MSX1, RFC2, MTF2, UNCX, ZFP618, JRK, PLAGL1, ZFP451, LHX1, POLM, NKX2-1, LHX5, ASXL2, PLAG1, ASXL3, IKZF4, MKI67, ZBTB41, SMAD2, ZSCAN2, E130308A19RIK, ATM, SHOX2, DLX2, ZFHX4, DMTF1, DLX6, TRPS1, RAD54L2, TCF12, KLF3, BACH1, CLSPN, ERCC6L2, BACH2, GLI2, …	766	1847	17446	2.51554	1.99314e-34	1.99314e-34	3.77925e-34	Common
GOTERM_MF_DIRECT	GO:0046872~metal ion binding	248	27.1632	5.54356e-19	PDP2, ZFP334, GM28042, REST, DNASE1L2, ZFP472, APP, G2E3, DDX11, PLOD2, ZFP90, RNF219, ZFP329, POLH, LIG3, COLEC12, LIG4, ZFP82, ZFP81, BAZ1B, ZFP280B, SIAH1B, MTF2, ROR2, ADAMTS1, MFNG, GNAI3, PPAT, PXN, ZFP618, PLAGL1, ZFP454, ZFP952, ZFP451, ZFP956, LHX1, ZFP954, POLM, LHX5, ZFP811, PLAGL2, PLAG1, GIT1, ASXL2, IKZF4, ASXL3, BMP1, SCD2, ZBTB41, TREX1, SMYD4, SMAD2, ZFP606, ZSCAN2, ZFP747, ZFP60…	766	3355	17446	1.68355	4.49583e-16	1.12396e-16	8.52465e-16	Common
GOTERM_MF_DIRECT	GO:0005515~protein binding	257	28.149	8.358e-11	XRCC2, SNIP1, AURKA, REST, MXI1, SHKBP1, CUL5, APP, SIN3A, HOMER3, ZFP90, EFNB1, PIM1, LIG3, LIG4, CEP152, VEGFC, GRB10, MSX1, DCLRE1B, CEP162, GAPVD1, BAZ1B, SURF4, ROR2, FBXL7, ADAMTS1, VGLL4, LAMC1, MFNG, GNAI3, ERBB2, UBA6, EPHB4, PXN, PLAGL1, PLAA, NCAPG2, LHX1, DUSP16, NKX2-1, AGRN, GIT1, SSSCA1, IKZF4, BMP1, MAP2K3, TREX1, EHBP1, SMAD2, CELSR1, NXF1, ATM, PCDH18, NOTCH3, EPHA5, DLX2, SFRP1…	766	4092	17446	1.43042	6.77833e-08	8.47291e-09	1.28526e-07	Specific Enrichment

## Sheet: MF-E
	PValue
ubiquitin protein ligase binding	1.35294
transforming growth factor beta binding	1.37752
protein serine/threonine/tyrosine kinase activity	1.3908
Wnt-protein binding	1.3908
transcriptional activator activity, RNA polymerase II transcription regulatory region sequence-specific binding	1.40955
core promoter proximal region sequence-specific DNA binding	1.43814
extracellular matrix structural constituent	1.48759
beta-catenin binding	1.51194
transmembrane receptor protein tyrosine kinase activity	1.52056
protein kinase activity	1.55224
SMAD binding	1.55592
enhancer sequence-specific DNA binding	1.59462
fibroblast growth factor binding	1.59462
histone deacetylase binding	1.59726
double-stranded DNA binding	1.78251
tubulin binding	1.79081
methylated histone binding	1.79081
transcriptional repressor activity, RNA polymerase II transcription regulatory region sequence-specific binding	1.88406
protein C-terminus binding	1.9686
protein kinase binding	2.02007
histone binding	2.08106
DNA replication origin binding	2.09713
ubiquitin protein ligase activity	2.17109
exonuclease activity	2.23234
core promoter binding	2.26795
bHLH transcription factor binding	2.31114
helicase activity	2.35917
single-stranded DNA binding	2.47603
transcription coactivator activity	2.61243
identical protein binding	2.61962
zinc ion binding	2.66028
nuclease activity	2.80001
transcriptional repressor activity, RNA polymerase II core promoter proximal region sequence-specific binding	2.80091
protein dimerization activity	3.1507
transcription corepressor activity	3.2684
RNA polymerase II transcription corepressor activity	3.32249
transcription regulatory region DNA binding	3.60684
transcription factor binding	4.32454
RNA polymerase II transcription factor activity, sequence-specific DNA binding	5.10394
RNA polymerase II core promoter proximal region sequence-specific DNA binding	5.46156		5.46156	5.5353	10.0779	11.0676	11.168	12.5597	18.2562	19.4555	20.1239	36.6095
transcriptional activator activity, RNA polymerase II core promoter proximal region sequence-specific binding	5.5353
protein binding	10.0779
RNA polymerase II regulatory region sequence-specific DNA binding	11.0676
chromatin binding	11.168
sequence-specific DNA binding	12.5597
metal ion binding	18.2562
nucleic acid binding	19.4555
transcription factor activity, sequence-specific DNA binding	20.1239
DNA binding	36.6095

## Sheet: CC-E
	PValue
extracellular matrix	1.3384
microtubule plus-end	1.35264
Gemini of coiled bodies	1.37215
chromatin	1.37765
microtubule cytoskeleton	1.43271
microtubule organizing center	1.48736
adherens junction	1.54673
primary cilium	1.73125
cytoskeleton	1.76758
membrane raft	1.78394
spindle pole	1.83658
cytoplasmic mRNA processing body	1.8883
spindle	1.98648
RISC complex	2.01246
midbody	2.03096
condensed chromosome	2.09689
nuclear chromosome, telomeric region	2.10858
PML body	2.12468
nuclear chromatin	2.39683
intracellular	2.4749
transcriptional repressor complex	2.52769
Fanconi anaemia nuclear complex	2.64065
condensed chromosome kinetochore	3.0844							3.75294	3.7909	3.96014	3.96191	4.12817	4.5267	4.90481	5.51508	16.2394	43.3522
nuclear speck	3.75294
chromosome	3.7909
centrosome	3.96014
nucleolus	3.96191
transcription factor complex	4.12817
chromosome, centromeric region	4.5267
kinetochore	4.90481
cytoplasm	5.51508
nucleoplasm	16.2394
nucleus	43.3522

## Sheet: BP-E
	PValue
positive regulation of protein import into nucleus	1.31395
embryonic morphogenesis	1.31395
positive regulation of ubiquitin-protein transferase activity	1.31395
transforming growth factor beta receptor signaling pathway	1.33298
intrinsic apoptotic signaling pathway in response to DNA damage by p53 class mediator	1.34197
miRNA metabolic process	1.34372
positive regulation of phospholipase activity	1.34372
Wnt signaling pathway, calcium modulating pathway	1.34372
spinal cord dorsal/ventral patterning	1.34372
regulation of cell proliferation	1.3635
osteoblast development	1.37459
cellular glucose homeostasis	1.37459
positive regulation of interleukin-6 secretion	1.37459
establishment of planar polarity	1.37459
skin development	1.38361
DNA damage checkpoint	1.38716
cellular response to fibroblast growth factor stimulus	1.38716
positive regulation of apoptotic process	1.39388
fibroblast growth factor receptor signaling pathway	1.40529
multicellular organism growth	1.41165
positive regulation of cell proliferation	1.4303
spinal cord motor neuron differentiation	1.43447
negative regulation of DNA binding	1.43447
embryonic camera-type eye morphogenesis	1.43975
negative regulation of astrocyte differentiation	1.43975
sympathetic nervous system development	1.43975
regulation of GTPase activity	1.44269
bone development	1.44779
somitogenesis	1.44779
ameboidal-type cell migration	1.45601
iris morphogenesis	1.45601
embryonic retina morphogenesis in camera-type eye	1.45601
cellular protein localization	1.48121
gastrulation with mouth forming second	1.48406
limb morphogenesis	1.48406
glycosaminoglycan biosynthetic process	1.48406
regulation of growth	1.50133
white fat cell differentiation	1.51
positive regulation of cartilage development	1.51
type B pancreatic cell development	1.51
outflow tract morphogenesis	1.51556
midbrain development	1.52428
double-strand break repair via homologous recombination	1.53166
positive regulation of osteoblast differentiation	1.53166
odontogenesis	1.53611
oligodendrocyte development	1.53611
protein sumoylation	1.53611
apoptotic process	1.54288
gene silencing by RNA	1.55088
positive regulation of canonical Wnt signaling pathway	1.56271
positive regulation of endothelial cell proliferation	1.56271
positive regulation of apoptotic signaling pathway	1.56682
regulation of double-strand break repair via homologous recombination	1.58608
determination of left/right symmetry	1.58883
negative regulation of endothelial cell differentiation	1.58945
cerebellar cortex morphogenesis	1.58945
positive regulation of neuroblast proliferation	1.59082
rhythmic process	1.5919
metanephros development	1.61093
mammary gland development	1.61093
in utero embryonic development	1.62262
positive regulation of Notch signaling pathway	1.6567
embryonic pattern specification	1.70917
skeletal system development	1.71327
heart looping	1.72935
ureteric bud development	1.74346
negative regulation of fat cell differentiation	1.74346
subpallium development	1.7528
pancreatic A cell differentiation	1.7528
ciliary body morphogenesis	1.7528
olfactory bulb interneuron development	1.7528
negative regulation of transcription regulatory region DNA binding	1.75942
spinal cord association neuron differentiation	1.75942
cellular response to transforming growth factor beta stimulus	1.76515
mitotic sister chromatid segregation	1.77335
canonical Wnt signaling pathway	1.79031
response to gamma radiation	1.80502
adipose tissue development	1.80502
somatic stem cell population maintenance	1.82886
hippocampus development	1.83621
hippo signaling	1.84129
regulation of smoothened signaling pathway	1.84129
regulation of canonical Wnt signaling pathway	1.84129
G2/M transition of mitotic cell cycle	1.85852
wound healing, spreading of epidermal cells	1.85916
placenta blood vessel development	1.85916
response to X-ray	1.91339
positive regulation of neural precursor cell proliferation	1.91339
negative regulation of smoothened signaling pathway	1.91339
glial cell differentiation	1.91339
negative regulation of neuron apoptotic process	1.95529
smoothened signaling pathway involved in regulation of cerebellar granule cell precursor cell proliferation	1.96186
hindgut morphogenesis	1.96186
cerebral cortex GABAergic interneuron differentiation	1.96186
negative regulation of apoptotic process	1.96717
ephrin receptor signaling pathway	1.96739
regulation of neuron differentiation	1.97243
cellular response to ionizing radiation	1.97243
neuron differentiation	1.99293
embryonic skeletal system morphogenesis	1.99988
cartilage development	2.00967
cerebral cortex development	2.01329
nervous system development	2.04228
wound healing	2.08378
digestive tract morphogenesis	2.15941
negative regulation of cell proliferation	2.19995
odontogenesis of dentin-containing tooth	2.21109
double-strand break repair	2.21109
cartilage development involved in endochondral bone morphogenesis	2.23448
bone trabecula formation	2.23448
sympathetic ganglion development	2.23448
smoothened signaling pathway involved in spinal cord motor neuron cell fate specification	2.25005
cardiac muscle cell myoblast differentiation	2.25005
smoothened signaling pathway involved in ventral spinal cord interneuron specification	2.25005
cell-cell signaling	2.25385
neural crest cell migration	2.27504
positive regulation of mesenchymal cell proliferation	2.28966
regulation of mitotic cell cycle	2.28966
kidney development	2.32055
positive regulation of BMP signaling pathway	2.35037
positive regulation of extrinsic apoptotic signaling pathway via death domain receptors	2.35471
establishment of mitotic spindle orientation	2.38314
nephron development	2.39623
telencephalon regionalization	2.39623
chromatin assembly or disassembly	2.39623
chondrocyte differentiation	2.4312
negative regulation of BMP signaling pathway	2.4312
covalent chromatin modification	2.46327
anatomical structure formation involved in morphogenesis	2.46428
interstrand cross-link repair	2.46444
Notch signaling pathway	2.46659
oligodendrocyte differentiation	2.47892
neuron migration	2.49695
protein phosphorylation	2.52779
negative regulation of Wnt signaling pathway	2.5301
cochlea morphogenesis	2.54996
protein ubiquitination	2.55148
Wnt signaling pathway	2.55575
mitotic nuclear division	2.56846
bone morphogenesis	2.61802
negative regulation of transforming growth factor beta receptor signaling pathway	2.6319
camera-type eye development	2.66851
planar cell polarity pathway involved in neural tube closure	2.71477
heart morphogenesis	2.73373
embryonic digestive tract morphogenesis	2.73676
central nervous system development	2.75127
chromosome segregation	2.75127
positive regulation of smoothened signaling pathway	2.76919
positive regulation of non-canonical Wnt signaling pathway	2.8146
positive regulation of transcription of Notch receptor target	2.8146
DNA metabolic process	2.83901
DNA damage response, signal transduction by p53 class mediator resulting in transcription of p21 class mediator	2.85919
forebrain neuron differentiation	2.85919
palate development	2.91589
DNA recombination	2.91589
lung development	2.95572
anatomical structure development	3.06484
response to ionizing radiation	3.10099
regulation of transcription from RNA polymerase II promoter	3.12825
skeletal muscle cell differentiation	3.21773
embryonic digit morphogenesis	3.23887
heart development	3.26448
neurogenesis	3.29308
organ growth	3.32562
embryonic limb morphogenesis	3.40509
smoothened signaling pathway	3.59495
dorsal/ventral pattern formation	3.60624
regulation of gene expression	3.62706
brain development	3.65086
negative regulation of fibroblast growth factor receptor signaling pathway	3.80846
post-embryonic development	3.8532
forebrain dorsal/ventral pattern formation	3.93294
proximal/distal pattern formation	4.01021
axon guidance	4.01059
organ morphogenesis	4.07716
inner ear morphogenesis	4.18719
neural tube development	4.19865
pituitary gland development	4.47756
neuron fate specification	4.5983
positive regulation of epithelial cell proliferation	4.61207
cell division	5.02984
negative regulation of canonical Wnt signaling pathway	5.03479
neuron fate commitment	5.18
cell fate commitment	5.60134
osteoblast differentiation	5.68593
negative regulation of neuron differentiation	6.04515
negative regulation of transcription, DNA-templated	6.06904
cell differentiation	6.27342
anterior/posterior pattern specification	6.40121
forebrain development	6.7789							7.05762	7.09382	8.66523	9.8187	11.5745	12.1976	12.274	13.0532	34.9282	41.6793
pattern specification process	6.82229
DNA replication	7.05762
cell cycle	7.09382
DNA repair	8.66523
cellular response to DNA damage stimulus	9.8187
positive regulation of transcription, DNA-templated	11.5745
multicellular organism development	12.1976
positive regulation of transcription from RNA polymerase II promoter	12.274
negative regulation of transcription from RNA polymerase II promoter	13.0532
transcription, DNA-templated	34.9282
regulation of transcription, DNA-templated	41.6793

## Sheet: KEGG for E-SMRs
Category	Term	Count	%	PValue	Genes	List Total	Pop Hits	Pop Total	Fold Enrichment	Bonferroni	Benjamini	FDR	FDRlog
KEGG_PATHWAY	mmu05200:Pathways in cancer	40	4.38116	1.70229e-08	FGFR2, DCC, WNT5A, TRAF2, E2F2, GNAI3, FGFR3, WNT5B, FGF15, ERBB2, PML, EGLN3, GLI2, TCF7L2, GLI3, SUFU, GLI1, CXCR4, TRAF6, WNT8B, PIK3R2, CTBP1, CTBP2, VHL, RELA, CBL, RUNX1T1, BRCA2, BIRC5, FADD, SMAD2, FZD2, ARHGEF12, RAD51, SMO, VEGFC, CBLB, LPAR6, LAMC1, F2R	288	395	7691	2.70429	3.72801e-06	3.72801e-06	2.16532e-05	4.66448
KEGG_PATHWAY	mmu04151:PI3K-Akt signaling pathway	23	2.51917	0.0117211	FGFR2, FGFR3, FGF15, RELA, PKN2, COL2A1, COL5A2, IRS1, RPTOR, VEGFC, EIF4EBP1, LPAR6, CCND2, ITGA5, PDGFC, PPP2R5E, EFNA4, NGFR, LAMC1, COL1A1, THBS1, F2R, PIK3R2	288	351	7691	1.74989	0.924384	0.149032	13.927	-1.14386
KEGG_PATHWAY	mmu04550:Signaling pathways regulating pluripotency of stem cells	21	2.30011	1.60858e-07	FGFR2, BMI1, WNT5A, SMARCAD1, FGFR3, WNT5B, OTX1, PAX6, NEUROG1, SMAD2, FZD2, REST, ISL1, MEIS1, INHBB, ACVR2B, ID1, LHX5, ID4, PIK3R2, WNT8B	288	138	7691	4.06378	3.52272e-05	1.76138e-05	0.000204612	3.68907
KEGG_PATHWAY	mmu04390:Hippo signaling pathway	21	2.30011	7.14589e-07	WNT5A, PARD6B, PARD3, WNT5B, TEAD1, BIRC5, SMAD2, FZD2, PATJ, GLI2, TCF7L2, LATS1, AJUBA, CCND2, CSNK1E, CRB2, ID1, LIMD1, PARD6G, TRP73, WNT8B	288	151	7691	3.71392	0.000156483	5.21636e-05	0.000908957	3.04146
KEGG_PATHWAY	mmu05205:Proteoglycans in cancer	21	2.30011	6.50443e-05	WNT5A, WNT5B, ERBB2, CBL, HSPG2, ELK1, FZD2, ARHGEF12, IQGAP1, PXN, SMO, CBLB, PLCE1, SDC1, ITGA5, COL1A1, THBS1, GPC1, PIK3R2, WNT8B, TWIST1	288	203	7691	2.76257	0.0141442	0.00284498	0.0827052	1.08247
KEGG_PATHWAY	mmu04144:Endocytosis	19	2.08105	0.00871367	FGFR2, GIT1, PARD6B, PARD3, FGFR3, CBL, PML, VPS37C, SMAD2, PSD2, HSPA1L, CBLB, RAB11FIP2, CXCR4, IGF2R, SPG20, PARD6G, SMURF1, TRAF6	288	261	7691	1.94403	0.852902	0.11995	10.5351	-1.02264
KEGG_PATHWAY	mmu04015:Rap1 signaling pathway	18	1.97152	0.00261531	FGFR2, PARD6B, PARD3, FGFR3, GNAI3, FGF15, MAP2K3, VEGFC, PRKD2, PLCE1, ID1, PDGFC, EFNA4, PARD6G, NGFR, THBS1, F2R, PIK3R2	288	214	7691	2.2462	0.436452	0.0431567	3.27618	-0.515367
KEGG_PATHWAY	mmu04010:MAPK signaling pathway	18	1.97152	0.0126034	FGFR2, TRAF2, FGFR3, TAOK2, FGF15, RELA, MAP2K3, NF1, ELK1, TAB2, HSPA1L, RPS6KA1, RPS6KA2, MAP3K1, DUSP16, TRAF6, PLA2G4B, NFATC3	288	251	7691	1.91509	0.937818	0.150743	14.8993	-1.17317
KEGG_PATHWAY	mmu05166:HTLV-I infection	18	1.97152	0.0289992	WNT5A, E2F2, VAC14, WNT5B, RELA, ELK1, CDC23, SMAD2, FZD2, KAT5, ATM, MSX2, MSX1, CCND2, MAP3K1, NFATC3, WNT8B, PIK3R2	288	276	7691	1.74162	0.998411	0.253935	31.2247	-1.4945
KEGG_PATHWAY	mmu04120:Ubiquitin mediated proteolysis	16	1.75246	0.000250757	UBE2D2A, SOCS3, VHL, UBE2G2, CBL, PML, UBA6, CDC23, SAE1, UBOX5, CUL5, CBLB, SIAH1B, MAP3K1, SMURF1, TRAF6	288	142	7691	3.009	0.0534416	0.00781539	0.318496	0.496896
KEGG_PATHWAY	mmu05202:Transcriptional misregulation in cancer	16	1.75246	0.00123147	BMI1, RELA, PML, RUNX1T1, MEIS1, ATM, DOT1L, SS18, EYA1, SIN3A, CCND2, NGFR, ETV6, IGFBP3, KLF3, MLLT3	288	165	7691	2.58956	0.236513	0.0295392	1.55519	-0.191782
KEGG_PATHWAY	mmu04310:Wnt signaling pathway	14	1.53341	0.00226623	WNT5A, CTBP1, NKD1, CTBP2, WNT5B, SFRP1, CCND2, CSNK1E, SIAH1B, FZD2, TCF7L2, NFATC3, LRP5, WNT8B	288	141	7691	2.65155	0.391566	0.0405601	2.84468	-0.454034
KEGG_PATHWAY	mmu04330:Notch signaling pathway	12	1.31435	1.32659e-06	NOTCH3, CTBP1, MFNG, CTBP2, APH1A, MAML1, MAML2, NOTCH4, ADAM17, DLL1, MAML3, JAG1	288	49	7691	6.53997	0.00029048	7.2628e-05	0.00168741	2.77278
KEGG_PATHWAY	mmu04360:Axon guidance	11	1.20482	0.0221207	DCC, EPHA5, GNAI3, CXCR4, EFNB1, SEMA3F, EFNA4, ARHGEF12, NFATC3, EPHB4, SRGAP1	288	129	7691	2.27716	0.992545	0.208066	24.7637	-1.39382
KEGG_PATHWAY	mmu04910:Insulin signaling pathway	11	1.20482	0.036232	EIF4EBP1, CBLB, SOCS3, CBL, FASN, HK2, ELK1, SOCS4, IRS1, RPTOR, PIK3R2	288	140	7691	2.09824	0.999691	0.285917	37.4641	-1.57362
KEGG_PATHWAY	mmu05217:Basal cell carcinoma	10	1.09529	0.000150095	WNT5A, SMO, WNT5B, FZD2, GLI2, GLI3, TCF7L2, SUFU, GLI1, WNT8B	288	54	7691	4.94534	0.0323389	0.00546391	0.190754	0.719525
KEGG_PATHWAY	mmu04071:Sphingolipid signaling pathway	10	1.09529	0.0418578	S1PR2, SGPL1, TRAF2, S1PR3, GNAI3, SPTLC2, RELA, CTSD, PPP2R5E, PIK3R2	288	124	7691	2.15362	0.999914	0.302437	41.9519	-1.62275
KEGG_PATHWAY	mmu04110:Cell cycle	10	1.09529	0.0418578	E2F2, CCND2, CDC23, SMAD2, MCM3, ORC2, WEE1, ATM, MCM5, MCM6	288	124	7691	2.15362	0.999914	0.302437	41.9519	-1.62275
KEGG_PATHWAY	mmu03460:Fanconi anemia pathway	9	0.985761	0.000536609	FANCM, RPA2, FAAP100, POLH, TOP3A, BRCA2, FAAP24, FANCF, RAD51	288	51	7691	4.71262	0.110903	0.0145862	0.680427	0.167218
KEGG_PATHWAY	mmu04512:ECM-receptor interaction	9	0.985761	0.0165628	SDC1, ITGA5, HSPG2, COL2A1, COL1A1, AGRN, LAMC1, THBS1, COL5A2	288	88	7691	2.73118	0.974206	0.183886	19.1394	-1.28193
KEGG_PATHWAY	mmu03030:DNA replication	7	0.766703	0.00166781	RPA2, RFC2, MCM3, FEN1, MCM5, RNASEH2C, MCM6	288	35	7691	5.34097	0.306189	0.0326862	2.10085	-0.322396
KEGG_PATHWAY	mmu05221:Acute myeloid leukemia	7	0.766703	0.0173921	EIF4EBP1, RELA, PIM1, RUNX1T1, PML, TCF7L2, PIK3R2	288	56	7691	3.33811	0.978557	0.183093	20.0025	-1.30108
KEGG_PATHWAY	mmu05212:Pancreatic cancer	7	0.766703	0.0335827	E2F2, ERBB2, RELA, BRCA2, SMAD2, RAD51, PIK3R2	288	65	7691	2.87591	0.999436	0.277659	35.2419	-1.54706
KEGG_PATHWAY	mmu04115:p53 signaling pathway	7	0.766703	0.0381745	CCND2, SIAH1B, RRM2, TRP73, THBS1, IGFBP3, ATM	288	67	7691	2.79006	0.999801	0.288912	39.0486	-1.59161
KEGG_PATHWAY	mmu04340:Hedgehog signaling pathway	6	0.657174	0.0016557	SMO, CSNK1E, GLI2, GLI3, SUFU, GLI1	288	24	7691	6.67622	0.304343	0.0356393	2.08575	-0.319262
KEGG_PATHWAY	mmu00514:Other types of O-glycan biosynthesis	5	0.547645	0.00816141	B4GALT3, MFNG, POMT1, POFUT2, GXYLT1	288	22	7691	6.06929	0.83382	0.120315	9.89906	-0.995594
KEGG_PATHWAY	mmu03440:Homologous recombination	5	0.547645	0.019182	RPA2, XRCC2, TOP3A, BRCA2, RAD51	288	28	7691	4.76873	0.985617	0.191103	21.8365	-1.33918

## Sheet: GO for P-SMRs
Category	Term	Count	%	PValue	Genes	List Total	Pop Hits	Pop Total	Fold Enrichment	Bonferroni	Benjamini	FDR	Compared with all
GOTERM_BP_DIRECT	GO:0006813~potassium ion transport	34	4.39276	9.76661e-20	KCNH1, KCNC2, KCNJ16, KCNC1, KCNC4, KCNAB2, KCNA2, KCNA1, KCNA4, KCNJ10, KCNA6, KCNJ12, KCNJ11, KCNJ3, KCNIP3, KCNQ5, KCNS1, KCNS2, SLC24A3, KCNG1, NSF, HCN1, HCN2, KCNB1, SLC12A5, KCNK1, KCNV1, KCNK3, KCNJ4, KCNT1, KCNJ9, KCNF1, KCNH3, KCNH5	647	127	18082	7.48199	2.28734e-16	2.28734e-16	1.71014e-16	Common
GOTERM_BP_DIRECT	GO:0034765~regulation of ion transmembrane transport	34	4.39276	7.47066e-19	KCNH1, KCNC2, KCNJ16, KCNC1, SCN1A, KCNC4, KCNAB2, KCNA2, KCNA1, KCNA4, KCNJ10, KCNA6, KCNJ12, KCNJ3, KCNJ11, KCNIP3, KCNQ5, KCNS1, KCNS2, KCNG1, HCN1, HCN2, SCN2B, KCNB1, ASIC2, CACNG5, CACNG2, KCNV1, KCNJ4, KCNJ9, KCNF1, KCNH3, CACNA1D, KCNH5	647	135	18082	7.03862	1.74963e-15	8.74815e-16	1.30812e-15	Specific Enrichment
GOTERM_BP_DIRECT	GO:0071805~potassium ion transmembrane transport	27	3.48837	4.50831e-17	KCNH1, KCNC2, KCNC1, KCNC4, KCNA2, KCNA1, KCNA4, KCNJ10, KCNA6, KCNJ11, KCNK12, KCNIP3, KCNQ5, KCNS1, KCNS2, KCNG1, HCN1, HCN2, KCNB1, KCNK1, KCNV1, KCNK3, P2RY12, KCNT1, KCNF1, KCNH3, KCNH5	647	90	18082	8.38423	1.05585e-13	3.51949e-14	7.89407e-14	Specific Enrichment
GOTERM_BP_DIRECT	GO:0006811~ion transport	65	8.39793	1.13114e-15	KCNH1, KCNJ16, SLC8A3, KCNC2, KCNC1, KCNC4, KCNAB2, GABRB3, GRIK1, GABRB2, GABRB1, GRIK4, KCNJ10, KCNJ12, KCNJ11, KCNIP3, KCNQ5, GRIN2B, GRIN2C, SLC24A3, GRIN2D, KCNG1, GRID1, SCN2B, CACNG5, CACNG2, KCNT1, ATP2C1, RYR3, RYR2, KCNH3, KCNH5, SCN1A, KCNA2, KCNA1, KCNA4, KCNA6, ATP6V1G2, KCNJ3, TMEM63B, KCNS1, KCNS2, SLC39A9, SLCO3A1, HCN1, HCN2, TRPC4, GLRB, SLC8A1, SLC8A2, GABRA4, TRPC5, KCNB1, SLC…	647	584	18082	3.11059	2.60014e-12	6.50036e-13	1.94289e-12	Common
GOTERM_BP_DIRECT	GO:0042391~regulation of membrane potential	21	2.71318	1.77527e-10	KCNH1, HCN1, HCN2, SCN1A, GLRB, GRIK1, GRIN1, KCNA1, ASIC2, KCNJ10, CACNG2, NTSR2, KCNJ11, PEX5L, RIMS4, RIMS3, GRIN2C, GPR39, DPP6, KCNH3, KCNH5	647	97	18082	6.05048	4.15769e-07	8.31538e-08	3.10851e-07	Common
GOTERM_BP_DIRECT	GO:0001964~startle response	11	1.42119	1.38664e-09	KCNH1, GLRB, DRD1, PENK, GRIN2B, GRIN2C, GRIN2D, GRIN1, KCNA1, PCDH15, CSMD1	647	22	18082	13.9737	3.24751e-06	5.41252e-07	2.42801e-06	Common
GOTERM_BP_DIRECT	GO:0006810~transport	115	14.8579	1.4852e-09	SLC8A3, KCNC2, KCNC1, KCNC4, SLC44A1, GRIK1, GABRB3, GABRB2, GABRB1, GRIK4, AQP4, SLC7A4, SLC16A1, DIRC2, GRIN2B, GRIN2C, SLC2A3, GRIN2D, TIMM9, PQLC2, GRID1, SCAMP1, SCN2B, VTI1A, PITPNM1, TMEM106B, TRAM1L1, KCNT1, ARRB1, ATP2C1, RYR3, RAB14, SLC25A37, RYR2, SCN1A, NAPG, KCNA2, KCNA1, KCNA4, KCNA6, ASTN2, KCNJ3, ABCA3, RIMS4, TMEM63B, RIMS3, KCNS1, MIA3, KCNS2, HCN1, HCN2, FAM160A2, TRPC4, ABCB9…	647	1822	18082	1.76397	3.47834e-06	4.96906e-07	2.6006e-06	Specific Enrichment
GOTERM_BP_DIRECT	GO:0007165~signal transduction	87	11.2403	3.51773e-09	DLC1, MCHR1, GPR162, CSPG4, PLPPR4, PLPPR5, GABBR2, VIPR1, RHOV, ADORA1, GPR88, WNT4, DIRAS2, ARHGAP20, RASL10A, S1PR5, RALA, RAPGEF4, PLCB1, SHC3, APLN, HTR5A, IRAK2, MAGI3, LYN, GPR135, ACKR1, NTSR2, GRM1, ARHGAP26, GPR37L1, GRM5, SSTR4, ARHGAP31, CD83, CHRM4, SSTR3, ADRB1, CAMK4, CHRM3, ARRB1, IPO7, GRM7, CHRM1, CX3CR1, RIN2, GPR17, RASD1, NKIRAS1, GPR12, GRASP, DRD1, GPR61, ADORA2B, ERBB4, SP…	647	1255	18082	1.93739	8.23849e-06	1.02982e-06	6.15956e-06	Specific Enrichment
GOTERM_BP_DIRECT	GO:0007613~memory	18	2.32558	4.61837e-09	SLC8A3, DRD1, JPH3, SLC8A2, GRIN1, ITGA3, NETO1, PAK7, HRH1, ADRB1, HRH3, GRIN2B, GRM7, SLC24A2, PSEN2, CX3CR1, PLCB1, HTR2A	647	83	18082	6.06089	1.08162e-05	1.2018e-06	8.08679e-06	Common
GOTERM_BP_DIRECT	GO:0007612~learning	16	2.06718	8.30305e-09	SLC8A3, ARC, DRD1, JPH3, SLC8A2, SLC12A5, GRIN1, AMPH, GRM5, PAK7, BDNF, HRH3, GRIN2B, SLC24A2, NTRK2, ATP8A1	647	66	18082	6.77514	1.94456e-05	1.94457e-06	1.45387e-05	Common
GOTERM_BP_DIRECT	GO:0055085~transmembrane transport	36	4.65116	1.1361e-07	KCNH1, KCNC2, SLC8A3, KCNC1, KCNC4, SCN1A, KCNA2, KCNA1, KCNA4, KCNA6, KCNQ5, SLC16A1, KCNS1, KCNS2, SLC2A3, SLC24A3, SLC39A9, SV2B, KCNG1, HCN1, HCN2, TRPC4, ABCB9, SLC8A1, SLC8A2, TRPC5, KCNB1, SLC12A5, KCNV1, ITPR2, RYR3, KCNF1, RYR2, KCNH3, CACNA1D, KCNH5	647	364	18082	2.76403	0.000266038	2.41882e-05	0.000198931	Specific Enrichment
GOTERM_BP_DIRECT	GO:0051965~positive regulation of synapse assembly	15	1.93798	1.458e-07	PRKCA, FLRT1, SYNDIG1, LRTM2, ASIC2, NLGN1, LRRC24, NTRK3, AMIGO2, SLITRK4, BDNF, LRRTM4, LRRTM3, LRRTM2, NTRK2	647	70	18082	5.98874	0.000341406	2.8455e-05	0.000255297	Specific Enrichment
GOTERM_BP_DIRECT	GO:0048169~regulation of long-term neuronal synaptic plasticity	10	1.29199	3.36843e-07	EGR1, GRM5, BDNF, DRD1, GRIK1, GRIN2B, GRIN1, KCNJ10, SYNGR1, NETO1	647	28	18082	9.98123	0.000788575	6.06817e-05	0.000589811	Common
GOTERM_BP_DIRECT	GO:0070588~calcium ion transmembrane transport	15	1.93798	2.68255e-06	SLC8A3, SLC8A1, TRPC4, SLC8A2, TRPC5, CACNG5, CACNG2, ITPR2, P2RY12, ATP2C1, SLC24A3, RYR3, SLC24A2, RYR2, CACNA1D	647	88	18082	4.76377	0.00626284	0.000448651	0.00469704	Specific Enrichment
GOTERM_BP_DIRECT	GO:0060079~excitatory postsynaptic potential	10	1.29199	3.55389e-06	ATXN1, BDNF, GRIK1, GRIN2B, GRIN2C, GRIN2D, GRIN1, MET, DGKI, ADORA1	647	36	18082	7.76318	0.00828868	0.000554728	0.0062227	Specific Enrichment
GOTERM_BP_DIRECT	GO:0060291~long-term synaptic potentiation	11	1.42119	7.36425e-06	SLC8A3, DRD1, SLC8A2, GRIN2B, PTK2B, SLC24A2, LRRTM2, NTRK2, SYT12, NLGN1, UNC13A	647	49	18082	6.27392	0.0170993	0.00107737	0.012894	Specific Enrichment
GOTERM_BP_DIRECT	GO:0006816~calcium ion transport	18	2.32558	1.1706e-05	SLC8A3, SLC8A1, TRPC4, SLC8A2, TRPC5, GRIN1, CACNG5, GRIN3A, CACNG2, ITPR2, GRIN2B, ATP2C1, SLC24A3, SLC24A2, RYR3, PSEN2, RYR2, CACNA1D	647	141	18082	3.56776	0.0270431	0.00161138	0.0204952	Common
GOTERM_BP_DIRECT	GO:0007268~chemical synaptic transmission	20	2.58398	1.30887e-05	GJD2, GLRB, GRIN1, MET, GABRA5, SLC12A5, FGF12, PDYN, CDH8, SSTR4, GRM5, HRH1, SSTR3, PENK, GRIN2B, GRM7, SV2B, HTR5A, UNC13A, HTR2A	647	172	18082	3.2497	0.0301888	0.00170154	0.0229159	Specific Enrichment
GOTERM_BP_DIRECT	GO:0048172~regulation of short-term neuronal synaptic plasticity	7	0.904393	1.79465e-05	PPFIA3, BDNF, SHISA9, SLC8A2, GRIK1, SYNGR1, UNC13A	647	17	18082	11.5078	0.0411599	0.00220971	0.0314197	Specific Enrichment
GOTERM_BP_DIRECT	GO:0051260~protein homooligomerization	21	2.71318	2.71945e-05	KCNC2, KCNC1, KCNC4, KCNB1, KCNA2, KCNA1, NLGN1, KCNA4, KCTD1, AQP4, KCNA6, KCNV1, KCNS1, KCNS2, KCNF1, KCTD16, LGI1, SLC1A1, KCNG1, EHD3, KCNG2	647	197	18082	2.97917	0.0617045	0.00317945	0.047607	Specific Enrichment
GOTERM_BP_DIRECT	GO:0007605~sensory perception of sound	17	2.19638	3.42975e-05	TUB, THRB, GABRB3, GABRB2, WFS1, MAP1A, GABRA5, SPTBN4, ASIC2, AQP4, PCDH15, GJB6, USP53, NAV2, GRM7, CEMIP, CACNA1D	647	138	18082	3.4428	0.0771846	0.00381774	0.060038	Specific Enrichment
GOTERM_BP_DIRECT	GO:0071320~cellular response to cAMP	10	1.29199	6.05165e-05	HCN1, SLC8A3, HCN2, GPD1, SLC8A1, PENK, INPP5K, AKAP6, AKAP7, ITPR2	647	50	18082	5.58949	0.132148	0.00642174	0.105912	Specific Enrichment
GOTERM_BP_DIRECT	GO:0048167~regulation of synaptic plasticity	9	1.16279	0.000102309	BDNF, HRH1, GRIN2B, BAIAP2, GRIN1, PSEN2, VGF, ADORA1, ITPKA	647	42	18082	5.98874	0.213073	0.0103642	0.178992	Common
GOTERM_BP_DIRECT	GO:1901379~regulation of potassium ion transmembrane transport	6	0.775194	0.000127708	KCNC1, KCNAB2, DPP10, DPP6, CACNA1D, KCNIP3	647	15	18082	11.179	0.258524	0.0123857	0.223382	Specific Enrichment
GOTERM_BP_DIRECT	GO:0035725~sodium ion transmembrane transport	8	1.03359	0.000243101	HCN1, SLC8A3, HCN2, SLC8A1, SLC8A2, SCN2B, SCN2A, KCNK1	647	36	18082	6.21054	0.434142	0.0225191	0.424818	Specific Enrichment
GOTERM_BP_DIRECT	GO:0010107~potassium ion import	7	0.904393	0.000253667	KCNJ16, KCNJ4, KCNJ9, KCNJ10, KCNJ12, KCNJ11, KCNJ3	647	26	18082	7.52431	0.447976	0.0225933	0.443244	Specific Enrichment
GOTERM_BP_DIRECT	GO:0035556~intracellular signal transduction	30	3.87597	0.000261398	ADCY1, NRG3, ADCY2, CSPG4, RAB40B, RASAL1, PLCH2, RASGRP1, ACOT11, SH2B3, RAPGEF4, SHC3, PLCB1, NIM1K, SIK2, SCG2, PRKCA, ARHGEF4, ARHGEF3, TNIK, LYN, SMAD7, DGKI, KSR2, CAMK4, ADCY9, PSEN2, ASB1, AKAP6, UNC13A	647	400	18082	2.09606	0.457883	0.0224216	0.456722	Specific Enrichment
GOTERM_BP_DIRECT	GO:0050966~detection of mechanical stimulus involved in sensory perception of pain	6	0.775194	0.0003333	SCN1A, GRIN2B, GRIN2D, KCNA1, PHF24, HTR2A	647	18	18082	9.31582	0.541923	0.0274977	0.582006	Specific Enrichment
GOTERM_BP_DIRECT	GO:0001508~action potential	6	0.775194	0.000439118	KCNC2, GJD2, USP53, SCN1A, GRIN2B, KCNB1	647	19	18082	8.82551	0.642507	0.0348486	0.766116	Specific Enrichment
GOTERM_BP_DIRECT	GO:0007399~nervous system development	28	3.61757	0.000510559	GRIK1, ERBB4, BDNF, SEMA3E, LMTK2, D130043K22RIK, NKX2-2, CABLES1, GLRB, CCDC88A, TNIK, SCN2B, TRNP1, BEND6, SCN2A, NLGN1, NTNG1, SLIT1, GAS7, NDNF, NTRK3, NAV2, NTRK2, CNTN1, NRSN1, SEMA4A, GFRA2, CAMK1D	647	377	18082	2.07567	0.697609	0.0390836	0.890233	Specific Enrichment
GOTERM_BP_DIRECT	GO:0019229~regulation of vasoconstriction	6	0.775194	0.000568398	HRH1, DRD1, CHRM3, ASIC2, ADRA1B, ADRA2C	647	20	18082	8.38423	0.735936	0.0420443	0.99061	Specific Enrichment
GOTERM_BP_DIRECT	GO:0007271~synaptic transmission, cholinergic	7	0.904393	0.000579352	LYPD1, CHRM4, LYNX1, CHRM3, HRH3, CHRM1, RIC3	647	30	18082	6.52107	0.742629	0.0415268	1.00961	Specific Enrichment
GOTERM_BP_DIRECT	GO:0007264~small GTPase mediated signal transduction	20	2.58398	0.000856462	RAB3C, MRAS, DOCK9, RHOV, RAB40B, ARHGAP31, RAB43, RND1, DIRAS2, RAB36, ARF3, RASL10A, RASGRP1, RAB14, RALA, RAPGEF4, RASD1, RHOF, NKIRAS1, KNDC1	647	236	18082	2.36843	0.865568	0.0589969	1.48911	Common
GOTERM_BP_DIRECT	GO:0006874~cellular calcium ion homeostasis	12	1.55039	0.000880832	PRKCA, SLC8A3, SLC8A1, SLC8A2, ATP2C1, SLC24A3, SLC24A2, RYR3, GRIN1, RYR2, GPR12, HTR2A	647	100	18082	3.35369	0.873032	0.058895	1.53118	Specific Enrichment
GOTERM_BP_DIRECT	GO:0060080~inhibitory postsynaptic potential	5	0.645995	0.000891752	BDNF, ADRB1, GRIK1, GABRB3, NLGN1	647	13	18082	10.749	0.876241	0.0579506	1.55002	Specific Enrichment
GOTERM_BP_DIRECT	GO:0019933~cAMP-mediated signaling	7	0.904393	0.000986744	ADCY1, ADCY2, ADCY9, PDE2A, RAPGEF4, PCLO, HTR5A	647	33	18082	5.92825	0.900946	0.0622059	1.71379	Common
GOTERM_BP_DIRECT	GO:0007193~adenylate cyclase-inhibiting G-protein coupled receptor signaling pathway	8	1.03359	0.00100081	P2RY12, ADCY1, ADCY2, ADCY9, CORT, ADORA1, GPR37L1, HTR2A	647	45	18082	4.96844	0.90416	0.0614136	1.73802	Specific Enrichment
GOTERM_BP_DIRECT	GO:0048709~oligodendrocyte differentiation	7	0.904393	0.00116247	SLC8A3, PTPRJ, SOX10, TRPC4, NKX6-2, NTRK2, OLIG1	647	34	18082	5.75389	0.934394	0.0691775	2.01608	Common
GOTERM_BP_DIRECT	GO:0019228~neuronal action potential	7	0.904393	0.00116247	SCN1A, DRD1, KCNA2, KCNA1, SCN2A, DPP6, GPR88	647	34	18082	5.75389	0.934394	0.0691775	2.01608	Specific Enrichment
GOTERM_BP_DIRECT	GO:0035235~ionotropic glutamate receptor signaling pathway	5	0.645995	0.00121337	GRIK1, GRIN2B, PTK2B, GRIN1, GRIN3A	647	14	18082	9.98123	0.941775	0.0703142	2.10347	Specific Enrichment
GOTERM_BP_DIRECT	GO:1901381~positive regulation of potassium ion transmembrane transport	5	0.645995	0.00121337	KCNC2, KCNC1, AKAP6, AKAP7, DPP6	647	14	18082	9.98123	0.941775	0.0703142	2.10347	Specific Enrichment
GOTERM_BP_DIRECT	GO:0007155~cell adhesion	32	4.13437	0.00135094	ACHE, TLN2, CADM2, PCDH20, MOG, PNN, CDH8, LGALS3BP, CDH20, CDH9, PTK2B, GP1BB, CNTNAP1, PLCB1, PRKCA, TYRO3, FLRT1, HAPLN4, CNTNAP4, SDK2, NLGN1, ITGA3, PCDH15, AJAP1, PCDH17, AMIGO2, PKP4, CX3CR1, CNTN1, NCAN, OMG, DST	647	485	18082	1.84396	0.95783	0.0760997	2.33931	Common
GOTERM_BP_DIRECT	GO:0007207~phospholipase C-activating G-protein coupled acetylcholine receptor signaling pathway	4	0.516796	0.00142639	CHRM4, CHRM3, HRH3, CHRM1	647	7	18082	15.97	0.964669	0.0783009	2.46843	Specific Enrichment
GOTERM_BP_DIRECT	GO:0007197~adenylate cyclase-inhibiting G-protein coupled acetylcholine receptor signaling pathway	4	0.516796	0.00142639	CHRM4, CHRM3, HRH3, CHRM1	647	7	18082	15.97	0.964669	0.0783009	2.46843	Specific Enrichment
GOTERM_BP_DIRECT	GO:0007214~gamma-aminobutyric acid signaling pathway	6	0.775194	0.00168032	BDNF, GABRA4, GABRB3, GABRA5, PHF24, GABBR2	647	25	18082	6.70739	0.980525	0.0895137	2.90178	Common
GOTERM_BP_DIRECT	GO:0017157~regulation of exocytosis	6	0.775194	0.00168032	RAB3C, RALA, LGI3, RAPGEF4, PCLO, NSF	647	25	18082	6.70739	0.980525	0.0895137	2.90178	Specific Enrichment
GOTERM_BP_DIRECT	GO:0048168~regulation of neuronal synaptic plasticity	6	0.775194	0.00168032	ARC, JPH3, GRIN2B, GRIN1, VGF, NETO1	647	25	18082	6.70739	0.980525	0.0895137	2.90178	Common
GOTERM_BP_DIRECT	GO:0050905~neuromuscular process	6	0.775194	0.00201999	GLRB, KCNAB2, AGTPBP1, GRIN1, KCNA1, FGF12	647	26	18082	6.44941	0.991223	0.104283	3.47865	Common
GOTERM_BP_DIRECT	GO:0030534~adult behavior	7	0.904393	0.00211463	MAFG, GRIK1, GRM7, MET, SPTBN4, SPTBN2, PCDH17	647	38	18082	5.14821	0.992971	0.106559	3.63878	Common
GOTERM_BP_DIRECT	GO:0007611~learning or memory	8	1.03359	0.00212313	PRKCA, EGR1, BDNF, GRIN2B, GRIN1, PSEN2, AMFR, SHC3	647	51	18082	4.38391	0.99311	0.104716	3.65316	Common
GOTERM_BP_DIRECT	GO:0007156~homophilic cell adhesion via plasma membrane adhesion molecules	15	1.93798	0.00217269	CADM2, PCDH20, SDK2, PCDH9, PCDH15, PTPRT, PCDHB12, PCDH17, PCDHB20, CDH8, AMIGO2, CDH20, CDH9, CDH18, PCDHB17	647	163	18082	2.57185	0.993866	0.104827	3.73691	Specific Enrichment
GOTERM_BP_DIRECT	GO:0071420~cellular response to histamine	4	0.516796	0.00222179	HRH1, GABRB3, GABRB2, GABRB1	647	8	18082	13.9737	0.994534	0.104913	3.81982	Specific Enrichment
GOTERM_BP_DIRECT	GO:0007169~transmembrane receptor protein tyrosine kinase signaling pathway	11	1.42119	0.00304345	NTRK3, BDNF, LTK, LYN, ERBB4, NTRK2, MET, CSPG4, PTPRT, GFRA2, MATK	647	100	18082	3.07422	0.999206	0.138191	5.19729	Common
GOTERM_BP_DIRECT	GO:0022010~central nervous system myelination	4	0.516796	0.00324459	PLP1, NKX6-2, KCNJ10, OMG	647	9	18082	12.4211	0.999505	0.143868	5.53164	Specific Enrichment
GOTERM_BP_DIRECT	GO:0035249~synaptic transmission, glutamatergic	6	0.775194	0.00333886	CDH8, GRIK1, GRIN2D, GRIN1, SHC3, UNC13A	647	29	18082	5.78223	0.999603	0.145	5.68796	Common
GOTERM_BP_DIRECT	GO:0007628~adult walking behavior	7	0.904393	0.00356217	GLRB, SCN1A, DRD1, AGTPBP1, SPTBN4, KCNJ10, PCDH15	647	42	18082	4.65791	0.999765	0.15115	6.05729	Common
GOTERM_BP_DIRECT	GO:0001662~behavioral fear response	7	0.904393	0.00356217	LYPD1, BDNF, DRD1, PENK, GRIN2B, GRM7, GABRA5	647	42	18082	4.65791	0.999765	0.15115	6.05729	Common
GOTERM_BP_DIRECT	GO:0055117~regulation of cardiac muscle contraction	5	0.645995	0.00407647	SMAD7, ADRA1B, RYR2, ADORA1, EHD3	647	19	18082	7.35459	0.99993	0.168042	6.9027	Specific Enrichment
GOTERM_BP_DIRECT	GO:0071880~adenylate cyclase-activating adrenergic receptor signaling pathway	5	0.645995	0.00407647	ADRB1, ADCY9, ADRA1B, ADRA2C, ADRA1D	647	19	18082	7.35459	0.99993	0.168042	6.9027	Specific Enrichment
GOTERM_BP_DIRECT	GO:0006887~exocytosis	11	1.42119	0.00433047	SCAMP1, MIA3, KCNB1, RALA, SYT16, LGI3, RAPGEF4, SYTL2, UNC13A, RIMS4, RIMS3	647	105	18082	2.92783	0.999961	0.174506	7.31759	Common
GOTERM_BP_DIRECT	GO:0060119~inner ear receptor cell development	4	0.516796	0.00451283	NAGLU, GABRB3, GABRB2, GABRA5	647	10	18082	11.179	0.999975	0.178124	7.61436	Specific Enrichment
GOTERM_BP_DIRECT	GO:0000187~activation of MAPK activity	9	1.16279	0.00565861	NTRK3, MAP3K5, ARRB1, MET, CSPG4, TGFA, FGF1, GRM1, AVPI1	647	76	18082	3.30957	0.999998	0.21466	9.45868	Common
GOTERM_BP_DIRECT	GO:0043523~regulation of neuron apoptotic process	6	0.775194	0.00593481	BDNF, GABRB3, GABRB2, GABRA5, GRIN1, KCNIP3	647	33	18082	5.08135	0.999999	0.220375	9.89805	Specific Enrichment
GOTERM_BP_DIRECT	GO:0034220~ion transmembrane transport	7	0.904393	0.0062755	KCNC2, KCNH1, SLC24A2, ASIC2, RYR2, AQP4, KCNK3	647	47	18082	4.16239	1	0.227913	10.4372	Specific Enrichment
GOTERM_BP_DIRECT	GO:0019226~transmission of nerve impulse	5	0.645995	0.0070683	DRD1, GRM7, SPTBN4, CACNG5, CACNG2	647	22	18082	6.35169	1	0.249058	11.6802	Common
GOTERM_BP_DIRECT	GO:0060402~calcium ion transport into cytosol	4	0.516796	0.00784389	SLC8A3, SLC8A1, SLC8A2, RYR2	647	12	18082	9.31582	1	0.26845	12.8804	Specific Enrichment
GOTERM_BP_DIRECT	GO:2001259~positive regulation of cation channel activity	4	0.516796	0.00784389	HCN1, ADRB1, ASIC2, KCNJ11	647	12	18082	9.31582	1	0.26845	12.8804	Specific Enrichment
GOTERM_BP_DIRECT	GO:0042593~glucose homeostasis	12	1.55039	0.00819811	CEBPA, SLC16A1, INPP5K, WFS1, KCNB1, GPR39, MET, ADRA1B, VGF, SESN2, CSMD1, SESN3	647	133	18082	2.52157	1	0.274808	13.4234	Specific Enrichment
GOTERM_BP_DIRECT	GO:0048839~inner ear development	8	1.03359	0.00903206	CEBPA, C1QB, BDNF, CEBPD, PLPPR4, PCDH15, GJB6, CYS1	647	66	18082	3.38757	1	0.294146	14.6893	Common
GOTERM_BP_DIRECT	GO:0051924~regulation of calcium ion transport	6	0.775194	0.0096991	P2RY12, SLC8A1, TRPC4, ADRB1, CXCL12, CACNA1D	647	37	18082	4.53202	1	0.307996	15.6892	Specific Enrichment
GOTERM_BP_DIRECT	GO:0008306~associative learning	6	0.775194	0.0096991	DRD1, GRIN2B, NPTX2, GRM7, GABRA5, GRIN1	647	37	18082	4.53202	1	0.307996	15.6892	Specific Enrichment
GOTERM_BP_DIRECT	GO:0010976~positive regulation of neuron projection development	12	1.55039	0.0106697	ARSB, LTK, LYN, PTK2B, NTRK2, MET, PLPPR5, CNTN1, ITGA3, NDNF, CAMK1D, QK	647	138	18082	2.43021	1	0.328857	17.1245	Specific Enrichment
GOTERM_BP_DIRECT	GO:0000160~phosphorelay signal transduction system	3	0.387597	0.0118606	KCNH1, KCNH3, KCNH5	647	5	18082	16.7685	1	0.353782	18.8541	Specific Enrichment
GOTERM_BP_DIRECT	GO:0007154~cell communication	6	0.775194	0.012087	GJD2, SLC8A3, SLC8A1, SLC8A2, GJB6, GJC2	647	39	18082	4.29961	1	0.354776	19.179	Specific Enrichment
GOTERM_BP_DIRECT	GO:0007187~G-protein coupled receptor signaling pathway, coupled to cyclic nucleotide second messenger	4	0.516796	0.0123067	SSTR4, DRD1, SSTR3, HTR5A	647	14	18082	7.98499	1	0.355583	19.4931	Specific Enrichment
GOTERM_BP_DIRECT	GO:0009409~response to cold	6	0.775194	0.0134183	CDH8, ADRB1, HSPA2, DIO2, ACOT11, VGF	647	40	18082	4.19212	1	0.37638	21.065	Specific Enrichment
GOTERM_BP_DIRECT	GO:0007409~axonogenesis	10	1.29199	0.0144275	SLITRK4, ADCY1, LRTM2, SPTBN4, PLPPR4, NTNG1, DST, SLIT1, SEMA4A, LRFN2	647	107	18082	2.61191	1	0.393785	22.467	Common
GOTERM_BP_DIRECT	GO:0007274~neuromuscular synaptic transmission	5	0.645995	0.0147359	EGR3, KIF1B, CHRM1, FCHSD1, ETV5	647	27	18082	5.17545	1	0.395824	22.8908	Specific Enrichment
GOTERM_BP_DIRECT	GO:0051930~regulation of sensory perception of pain	6	0.775194	0.0148449	GRIN2D, KCNJ10, ADRA2C, TMEM100, GRM1, ADORA1	647	41	18082	4.08987	1	0.393706	23.0399	Specific Enrichment
GOTERM_BP_DIRECT	GO:0050773~regulation of dendrite development	4	0.516796	0.0149813	NTRK2, RAPGEF4, KNDC1, CAMK1D	647	15	18082	7.45265	1	0.392201	23.2263	Common
GOTERM_BP_DIRECT	GO:0007626~locomotory behavior	10	1.29199	0.0152584	GRM5, PAK7, DRD1, PENK, NAV2, ADRA1B, PCDH15, GRM1, ETV5, GPR88	647	108	18082	2.58773	1	0.393559	23.6036	Specific Enrichment
GOTERM_BP_DIRECT	GO:0048791~calcium ion-regulated exocytosis of neurotransmitter	5	0.645995	0.0167177	SYT2, SYT12, DOC2B, RIMS4, RIMS3	647	28	18082	4.99062	1	0.41776	25.5619	Specific Enrichment
GOTERM_BP_DIRECT	GO:1902259~regulation of delayed rectifier potassium channel activity	3	0.387597	0.0173722	KCNS1, KCNS2, KCNG1	647	6	18082	13.9737	1	0.425721	26.4248	Specific Enrichment
GOTERM_BP_DIRECT	GO:0001661~conditioned taste aversion	3	0.387597	0.0173722	DRD1, GRM7, GRIN1	647	6	18082	13.9737	1	0.425721	26.4248	Specific Enrichment
GOTERM_BP_DIRECT	GO:0050877~neurological system process	4	0.516796	0.0179576	WFS1, GRM7, CACNG2, KCNJ11	647	16	18082	6.98686	1	0.432123	27.1884	Specific Enrichment
GOTERM_BP_DIRECT	GO:0090102~cochlea development	5	0.645995	0.0188583	NTRK3, GABRB3, GABRB2, GABRA5, KCNK3	647	29	18082	4.81853	1	0.443831	28.349	Specific Enrichment
GOTERM_BP_DIRECT	GO:0006469~negative regulation of protein kinase activity	9	1.16279	0.0203358	PRKCA, DRD1, FLRT1, DBNDD2, LRRTM4, RTN4RL1, INPP5K, UBASH3B, LRRTM3	647	95	18082	2.64765	1	0.464686	30.215	Common
GOTERM_BP_DIRECT	GO:0035024~negative regulation of Rho protein signal transduction	4	0.516796	0.021238	DLC1, ADRA1B, ITGA3, MYOC	647	17	18082	6.57587	1	0.475102	31.3318	Specific Enrichment
GOTERM_BP_DIRECT	GO:0060292~long term synaptic depression	4	0.516796	0.021238	DRD1, PTK2B, SLC24A2, ABHD6	647	17	18082	6.57587	1	0.475102	31.3318	Specific Enrichment
GOTERM_BP_DIRECT	GO:0051481~negative regulation of cytosolic calcium ion concentration	4	0.516796	0.021238	SLC8A1, RYR3, RYR2, KCNK3	647	17	18082	6.57587	1	0.475102	31.3318	Specific Enrichment
GOTERM_BP_DIRECT	GO:0007416~synapse assembly	6	0.775194	0.0215568	BDNF, ACHE, SDK2, NLGN1, SPTBN2, PCLO	647	45	18082	3.72633	1	0.47589	31.7224	Specific Enrichment
GOTERM_BP_DIRECT	GO:0006486~protein glycosylation	10	1.29199	0.0232184	ST6GALNAC5, ST6GALNAC4, ST3GAL5, B3GALT5, GALNTL6, B3GNT2, EXT1, EXTL1, B4GALT6, GALNT14	647	116	18082	2.40926	1	0.497286	33.7245	Specific Enrichment
GOTERM_BP_DIRECT	GO:0019722~calcium-mediated signaling	6	0.775194	0.0234978	DRD1, KSR2, NCALD, RYR2, GRM1, CACNA1D	647	46	18082	3.64532	1	0.497176	34.0556	Specific Enrichment
GOTERM_BP_DIRECT	GO:0042490~mechanoreceptor differentiation	3	0.387597	0.0237506	NTRK3, BDNF, NTRK2	647	7	18082	11.9775	1	0.496678	34.3539	Specific Enrichment
GOTERM_BP_DIRECT	GO:0006606~protein import into nucleus	7	0.904393	0.024672	SPRN, DRD1, PRICKLE1, NUP62, FGF9, IPO7, SNUPN	647	63	18082	3.10527	1	0.505841	35.4304	Specific Enrichment
GOTERM_BP_DIRECT	GO:2000311~regulation of alpha-amino-3-hydroxy-5-methyl-4-isoxazole propionate selective glutamate receptor activity	4	0.516796	0.0248234	SHISA9, NLGN1, CACNG5, CACNG2	647	18	18082	6.21054	1	0.503829	35.6057	Specific Enrichment
GOTERM_BP_DIRECT	GO:0008360~regulation of cell shape	11	1.42119	0.0275408	DLC1, CDC42EP2, WASF3, PTK2B, BAIAP2, ERMN, STRIP2, SEMA3E, PALM2, GAS7, SEMA4A	647	139	18082	2.21167	1	0.536744	38.6764	Specific Enrichment
GOTERM_BP_DIRECT	GO:0009607~response to biotic stimulus	4	0.516796	0.0287134	SYNDIG1, PRRT2, PRRT1, SYNDIG1L	647	19	18082	5.88367	1	0.54769	39.9584	Specific Enrichment
GOTERM_BP_DIRECT	GO:0070373~negative regulation of ERK1 and ERK2 cascade	7	0.904393	0.030198	E130311K13RIK, LYN, ARRB1, CNKSR3, PTPRR, SYNJ2BP, ERRFI1	647	66	18082	2.96412	1	0.561959	41.5452	Specific Enrichment
GOTERM_BP_DIRECT	GO:0030335~positive regulation of cell migration	14	1.80879	0.0308073	NTRK3, PRKCA, DRD1, LYN, ERBB4, PTK2B, SEMA3E, CEMIP, HBEGF, FGF1, CXCL12, SEMA4A, MYOC, ATP8A1	647	203	18082	1.92741	1	0.565165	42.1849	Common
GOTERM_BP_DIRECT	GO:0001973~adenosine receptor signaling pathway	3	0.387597	0.0309269	P2RY12, ADORA2B, ADORA1	647	8	18082	10.4803	1	0.5625	42.3097	Specific Enrichment
GOTERM_BP_DIRECT	GO:0032229~negative regulation of synaptic transmission, GABAergic	3	0.387597	0.0309269	BDNF, GRIK1, ADORA1	647	8	18082	10.4803	1	0.5625	42.3097	Specific Enrichment
GOTERM_BP_DIRECT	GO:0071313~cellular response to caffeine	3	0.387597	0.0309269	SLC8A1, RYR3, RYR2	647	8	18082	10.4803	1	0.5625	42.3097	Specific Enrichment
GOTERM_BP_DIRECT	GO:0042596~fear response	3	0.387597	0.0309269	BDNF, ADRB1, GRIN2B	647	8	18082	10.4803	1	0.5625	42.3097	Common
GOTERM_BP_DIRECT	GO:0048170~positive regulation of long-term neuronal synaptic plasticity	3	0.387597	0.0309269	GRM5, BDNF, NEURL1A	647	8	18082	10.4803	1	0.5625	42.3097	Specific Enrichment
GOTERM_BP_DIRECT	GO:0023052~signaling	3	0.387597	0.0309269	DLGAP3, DLGAP2, APLN	647	8	18082	10.4803	1	0.5625	42.3097	Specific Enrichment
GOTERM_BP_DIRECT	GO:0007267~cell-cell signaling	9	1.16279	0.0311663	GJD2, WNT4, TRHDE, ADRB1, FGF9, ADRA1B, ADRA2C, GJC2, ADRA1D	647	103	18082	2.44201	1	0.561293	42.5588	Common
GOTERM_BP_DIRECT	GO:0046777~protein autophosphorylation	13	1.67959	0.0317072	NTRK3, PRKCA, IRAK2, TYRO3, TNIK, CAMK4, LYN, ERBB4, NTRK2, TAOK3, MET, LMTK2, SIK2	647	183	18082	1.98534	1	0.56362	43.1178	Specific Enrichment
GOTERM_BP_DIRECT	GO:0007616~long-term memory	5	0.645995	0.0320419	EGR1, ADCY1, CAMK4, NTRK2, GRIN1	647	34	18082	4.10992	1	0.563527	43.461	Specific Enrichment
GOTERM_BP_DIRECT	GO:0007189~adenylate cyclase-activating G-protein coupled receptor signaling pathway	6	0.775194	0.0323716	ADCY1, DRD1, ADRB1, ADCY2, ADCY9, ADORA2B	647	50	18082	3.35369	1	0.563381	43.7973	Specific Enrichment
GOTERM_BP_DIRECT	GO:0007010~cytoskeleton organization	9	1.16279	0.0327522	DLC1, PAK7, ARC, TNIK, WASF3, STRIP2, CNTNAP1, DST, PCLO	647	104	18082	2.41853	1	0.563811	44.1832	Common
GOTERM_BP_DIRECT	GO:0001934~positive regulation of protein phosphorylation	13	1.67959	0.0328676	PRKCA, MAP3K5, EIF4G3, TNIK, HSPA2, ARRB1, RASGRP1, DOK7, AKAP6, FGF1, IL34, KNDC1, GRK3	647	184	18082	1.97455	1	0.561278	44.2997	Specific Enrichment
GOTERM_BP_DIRECT	GO:0060384~innervation	4	0.516796	0.0329064	GABRB3, GABRB2, GABRA5, UNC13A	647	20	18082	5.58949	1	0.557929	44.3387	Specific Enrichment
GOTERM_BP_DIRECT	GO:0006814~sodium ion transport	10	1.29199	0.0337758	HCN1, SLC8A3, HCN2, SLC8A1, SCN1A, SLC8A2, SCN2B, SLC24A3, SCN2A, ASIC2	647	124	18082	2.25383	1	0.56377	45.2085	Specific Enrichment
GOTERM_BP_DIRECT	GO:0008344~adult locomotory behavior	7	0.904393	0.0364773	ATXN1, GRIN2D, GRIN1, PCDH15, FGF12, ADAM22, CXCL12	647	69	18082	2.83525	1	0.588535	47.8299	Common
GOTERM_BP_DIRECT	GO:0007213~G-protein coupled acetylcholine receptor signaling pathway	3	0.387597	0.0388361	CHRM3, CHRM1, PLCB1	647	9	18082	9.31582	1	0.608216	50.0216	Specific Enrichment
GOTERM_BP_DIRECT	GO:0045741~positive regulation of epidermal growth factor-activated receptor activity	3	0.387597	0.0388361	TGFA, NEURL1A, ADORA1	647	9	18082	9.31582	1	0.608216	50.0216	Specific Enrichment
GOTERM_BP_DIRECT	GO:0014050~negative regulation of glutamate secretion	3	0.387597	0.0388361	HRH3, GRM7, ADORA1	647	9	18082	9.31582	1	0.608216	50.0216	Specific Enrichment
GOTERM_BP_DIRECT	GO:0061564~axon development	3	0.387597	0.0388361	PLP1, NEFH, NEFL	647	9	18082	9.31582	1	0.608216	50.0216	Specific Enrichment
GOTERM_BP_DIRECT	GO:0006886~intracellular protein transport	15	1.93798	0.0396353	DRD1, NAPG, SYNDIG1, TBC1D10B, TIMM17A, TBC1D22B, VTI1A, TBCK, KCNIP3, IPO7, SYTL2, SNX13, GRK3, GRASP, NSF	647	232	18082	1.80695	1	0.612158	50.7443	Specific Enrichment
GOTERM_BP_DIRECT	GO:0016311~dephosphorylation	9	1.16279	0.0415067	PTPRB, DUSP5, PTPRJ, INPP5K, DUSP15, PTPN4, PTPRR, SYNJ2, PTPRT	647	109	18082	2.30759	1	0.625815	52.3981	Common
GOTERM_BP_DIRECT	GO:0050808~synapse organization	5	0.645995	0.0419992	ELFN1, LRRTM4, LRRTM2, SEMA3E, NLGN1	647	37	18082	3.77668	1	0.626624	52.8246	Common
GOTERM_BP_DIRECT	GO:0032148~activation of protein kinase B activity	4	0.516796	0.0421885	NTRK3, CCDC88A, ADRA2C, FGF1	647	22	18082	5.08135	1	0.624726	52.9875	Specific Enrichment
GOTERM_BP_DIRECT	GO:0043491~protein kinase B signaling	5	0.645995	0.045664	P2RY12, TYRO3, TMEM100, SESN2, MERTK	647	38	18082	3.6773	1	0.650949	55.8867	Specific Enrichment
GOTERM_BP_DIRECT	GO:0048814~regulation of dendrite morphogenesis	4	0.516796	0.0472689	SYNE1, TNIK, GRIN1, KNDC1	647	23	18082	4.86043	1	0.660423	57.1679	Common
GOTERM_BP_DIRECT	GO:0070509~calcium ion import	4	0.516796	0.0472689	SLC8A1, TRPC4, HRH1, CACNA1D	647	23	18082	4.86043	1	0.660423	57.1679	Specific Enrichment
GOTERM_BP_DIRECT	GO:0007270~neuron-neuron synaptic transmission	3	0.387597	0.0474169	KIF1B, CAMK4, DLGAP2	647	10	18082	8.38423	1	0.658121	57.2842	Specific Enrichment
GOTERM_BP_DIRECT	GO:0001525~angiogenesis	15	1.93798	0.0485604	PTPRB, PRKCA, FGF9, CSPG4, NDNF, ANGPTL6, OVOL2, PTK2B, SEMA3E, HBEGF, TGFA, TMEM100, FGF1, SEMA4A, SCG2	647	239	18082	1.75402	1	0.663634	58.1732	Common
GOTERM_CC_DIRECT	GO:0043083~synaptic cleft	3	0.387597	0.0316323	CDH8, GRIN2B, GRIN1	712	8	19662	10.3557	0.999998	0.209694	36.2339	Specific Enrichment
GOTERM_CC_DIRECT	GO:0016528~sarcoplasm	3	0.387597	0.0397104	SLC8A3, SPOCK1, PLEC	712	9	19662	9.20506	1	0.245411	43.2895	Specific Enrichment
GOTERM_CC_DIRECT	GO:0044224~juxtaparanode region of axon	3	0.387597	0.0484703	KCNAB2, KCNA2, KCNA1	712	10	19662	8.28455	1	0.283906	50.1171	Specific Enrichment
GOTERM_CC_DIRECT	GO:0070852~cell body fiber	4	0.516796	0.00625065	PENK, SPTBN4, KCNJ11, HTR2A	712	11	19662	10.0419	0.923526	0.0580342	8.40306	Specific Enrichment
GOTERM_CC_DIRECT	GO:0033270~paranode region of axon	5	0.645995	0.0016825	KCNA1, ERMN, SCN2A, SPTBN4, CNTNAP1	712	15	19662	9.20506	0.498628	0.0201013	2.32961	Specific Enrichment
GOTERM_CC_DIRECT	GO:0033268~node of Ranvier	5	0.645995	0.00217967	SCN1A, SCN2A, SPTBN4, SPOCK1, MYOC	712	16	19662	8.62974	0.591245	0.0245448	3.00829	Specific Enrichment
GOTERM_CC_DIRECT	GO:0032279~asymmetric synapse	5	0.645995	0.00217967	CHRM4, CHRM3, GRM7, CHRM1, ADORA1	712	16	19662	8.62974	0.591245	0.0245448	3.00829	Specific Enrichment
GOTERM_CC_DIRECT	GO:1902711~GABA-A receptor complex	5	0.645995	0.00346004	GABRA4, GABRB3, GABRB2, GABRB1, GABRA5	712	18	19662	7.67088	0.758546	0.0349032	4.736	Specific Enrichment
GOTERM_CC_DIRECT	GO:0030673~axolemma	5	0.645995	0.00425881	KCNC2, KCNH1, KCNC1, KCNJ11, ADORA1	712	19	19662	7.26715	0.826199	0.0417812	5.79933	Common
GOTERM_CC_DIRECT	GO:0034704~calcium channel complex	5	0.645995	0.00737661	TRPC4, TRPC5, RYR3, RYR2, AKAP6	712	22	19662	6.27617	0.951955	0.0666653	9.84518	Common
GOTERM_CC_DIRECT	GO:0032281~AMPA glutamate receptor complex	5	0.645995	0.0220225	SHISA9, LRRTM4, ABHD6, CACNG5, CACNG2	712	30	19662	4.60253	0.999892	0.17	26.7814	Specific Enrichment
GOTERM_CC_DIRECT	GO:0097060~synaptic membrane	5	0.645995	0.0302197	TMEM240, ITGA3, DGKI, UNC13A, RIMS4	712	33	19662	4.18412	0.999997	0.207834	34.9194	Specific Enrichment
GOTERM_CC_DIRECT	GO:0034705~potassium channel complex	6	0.775194	2.34931e-05	KCNH1, KCNAB2, KCNA2, KCNA1, KCNA6, KCNK1	712	11	19662	15.0628	0.00958603	0.000458574	0.032881	Common
GOTERM_CC_DIRECT	GO:0009925~basal plasma membrane	6	0.775194	0.0171739	EPS15, P2RY12, MET, AQP4, SLCO3A1, PLEC	712	42	19662	3.94502	0.999177	0.137541	21.5329	Specific Enrichment
GOTERM_CC_DIRECT	GO:0034707~chloride channel complex	6	0.775194	0.0246172	GLRB, GABRA4, GABRB3, GABRB2, GABRB1, GABRA5	712	46	19662	3.60198	0.999964	0.18158	29.4542	Specific Enrichment
GOTERM_CC_DIRECT	GO:0014704~intercalated disc	7	0.904393	0.00988747	SLC8A1, SCN1A, SCN2A, ADRA1B, AKAP6, KCNJ11, DST	712	51	19662	3.79032	0.982991	0.0865569	12.9855	Specific Enrichment
GOTERM_CC_DIRECT	GO:0030672~synaptic vesicle membrane	7	0.904393	0.0225628	SCAMP1, SLC2A3, SYT2, SYT12, SV2B, SYNGR1, AMPH	712	61	19662	3.16895	0.999914	0.170668	27.3456	Specific Enrichment
GOTERM_CC_DIRECT	GO:0017146~NMDA selective glutamate receptor complex	8	1.03359	5.30808e-08	DLGAP3, GRIN2B, PTK2B, GRIN2C, GRIN2D, GRIN1, NLGN1, GRIN3A	712	12	19662	18.4101	2.17629e-05	1.3602e-06	7.43034e-05	Specific Enrichment
GOTERM_CC_DIRECT	GO:0032590~dendrite membrane	8	1.03359	2.8301e-05	HCN1, HCN2, KCNC1, GABARAPL1, KCNB1, GRIN1, SLC12A5, CACNA1D	712	26	19662	8.49697	0.0115365	0.000504376	0.039609	Specific Enrichment
GOTERM_CC_DIRECT	GO:0032809~neuronal cell body membrane	8	1.03359	6.10918e-05	KCNC2, KCNC1, FLRT1, CADM2, KCNA2, KCNB1, GABRA5, CX3CR1	712	29	19662	7.61798	0.0247373	0.00100143	0.0854834	Specific Enrichment
GOTERM_CC_DIRECT	GO:0005791~rough endoplasmic reticulum	8	1.03359	0.0121629	ARSB, ACHE, TRAM1L1, GRM7, NTRK2, RAB14, MYOC, HTR5A	712	69	19662	3.20176	0.993378	0.103335	15.7433	Specific Enrichment
GOTERM_CC_DIRECT	GO:0005901~caveola	8	1.03359	0.0360567	DLC1, P2RY12, TRPC4, DRD1, ERBB4, SLC2A3, AKAP6, HTR2A	712	86	19662	2.56885	1	0.228634	40.1933	Specific Enrichment
GOTERM_CC_DIRECT	GO:0048786~presynaptic active zone	9	1.16279	8.11525e-06	PPFIA3, GRM7, NTRK2, DGKI, ADORA1, PCLO, UNC13A, RIMS4, RIMS3	712	30	19662	8.28455	0.00332174	0.000166349	0.0113593	Common
GOTERM_CC_DIRECT	GO:0031901~early endosome membrane	9	1.16279	0.0133764	EPS15, KCNH1, SYNDIG1, HPS6, ATP9A, RAB14, D130043K22RIK, LDLRAD4, SNX13	712	87	19662	2.85674	0.995999	0.110837	17.1807	Specific Enrichment
GOTERM_CC_DIRECT	GO:0030315~T-tubule	10	1.29199	0.000190972	SLC8A1, SCN1A, SCN2A, ADRA1B, AKAP6, AQP4, AKAP7, KCNJ12, KCNJ11, KCNJ3	712	57	19662	4.84477	0.0753187	0.00279274	0.266995	Common
GOTERM_CC_DIRECT	GO:0031594~neuromuscular junction	10	1.29199	0.00046695	SLC8A3, HDAC4, ACHE, KCNC4, DOK7, SPOCK1, FCHSD1, SYNGR1, PCLO, UNC13A	712	64	19662	4.31487	0.174276	0.00615819	0.651665	Specific Enrichment
GOTERM_CC_DIRECT	GO:0031225~anchored component of membrane	11	1.42119	0.0322494	LYPD6B, SPRN, LYPD1, ACHE, LYNX1, RTN4RL1, MDGA2, NTNG1, CNTN1, OMG, GFRA2	712	141	19662	2.15437	0.999999	0.210055	36.8004	Specific Enrichment
GOTERM_CC_DIRECT	GO:0060076~excitatory synapse	12	1.55039	4.63616e-08	ELFN1, SYNDIG1, LRRTM2, NTRK2, GRIN1, MET, NLGN1, ITGA3, RAPGEF4, DGKI, UNC13A, NETO1	712	37	19662	8.95627	1.90081e-05	1.26722e-06	6.48978e-05	Specific Enrichment
GOTERM_CC_DIRECT	GO:0005635~nuclear envelope	12	1.55039	0.0287145	TYRO3, ACHE, PLPP7, SYNE1, NUP62, IPO7, GABRB1, RYR2, AKAP6, KCNJ11, DST, RAB40B	712	158	19662	2.09735	0.999994	0.205241	33.4911	Specific Enrichment
GOTERM_CC_DIRECT	GO:0030426~growth cone	12	1.55039	0.029885	PTK2B, TRPC5, NTRK2, GRIN1, PCDH9, ITGA3, RAPGEF4, AMFR, NRSN1, NEFL, PCLO, CABLES1	712	159	19662	2.08416	0.999996	0.209201	34.6043	Common
GOTERM_CC_DIRECT	GO:0042383~sarcolemma	13	1.67959	0.00117353	SLC8A3, SLC8A1, CHRM4, KCNB1, RYR3, RYR2, AKAP6, AQP4, SYNM, KCNJ11, DST, CACNA1D, PLEC	712	118	19662	3.04235	0.3821	0.0144828	1.63025	Specific Enrichment
GOTERM_CC_DIRECT	GO:0030018~Z disc	13	1.67959	0.00180124	SLC8A1, SCN1A, PPP1R12B, HDAC4, GRIN2B, RYR3, PSEN2, RYR2, SYNM, FBXO32, CACNA1D, GRK3, DST	712	124	19662	2.89514	0.522491	0.0208978	2.4921	Specific Enrichment
GOTERM_CC_DIRECT	GO:0043198~dendritic shaft	14	1.80879	2.14466e-07	HCN1, GRM5, HCN2, SLC8A1, DRD1, SYNDIG1, GRM7, SLC12A5, NLGN1, GRIP2, NTSR2, GRK3, NSF, HTR2A	712	61	19662	6.33791	8.79273e-05	5.17241e-06	0.000300213	Common
GOTERM_CC_DIRECT	GO:0008021~synaptic vesicle	14	1.80879	0.00064873	SCAMP1, KCNC4, BDNF, RAB3C, GRIN2B, SYT2, GRIN1, SPTBN2, LGI3, SV2B, DGKI, SYNGR1, VTI1A, AMPH	712	126	19662	3.06835	0.233611	0.00828008	0.904285	Common
GOTERM_CC_DIRECT	GO:0042734~presynaptic membrane	15	1.93798	4.18205e-07	KCNH1, KCNC2, ACHE, CNTNAP4, GRIK1, KCNA2, KCNA1, GRIK4, ADORA1, GRM1, PDE2A, GRIN2B, GRM7, KCTD16, UNC13A	712	75	19662	5.52303	0.000171449	9.52573e-06	0.000585409	Common
GOTERM_CC_DIRECT	GO:0043235~receptor complex	16	2.06718	0.00010331	PTPRB, GPR61, ERBB4, GRIK1, GABRB1, GABRA5, NR3C2, ITGA3, VIPR1, PEX5L, GPR37L1, ITPR2, NTRK3, GRM7, NTRK2, KCTD16	712	134	19662	3.29733	0.0414746	0.00156763	0.144518	Specific Enrichment
GOTERM_CC_DIRECT	GO:0016323~basolateral plasma membrane	17	2.19638	0.00297755	HCN1, KCNJ16, KCNC2, SLC8A1, TRPC4, SLC8A2, ERBB4, AQP4, KCNJ10, ITGA3, AJAP1, ADORA1, KCNJ4, CHRM3, ARRB1, TGFA, RAPGEF4	712	203	19662	2.3126	0.705542	0.0316621	4.08833	Specific Enrichment
GOTERM_CC_DIRECT	GO:0043195~terminal bouton	18	2.32558	6.31861e-07	SCAMP1, KCNC2, GRIK1, GABRB3, SYT2, GRIN1, GRIK4, SYNGR1, ADORA1, PCLO, VTI1A, AMPH, BDNF, GRIN2B, GRM7, NTRK2, SV2B, UNC13A	712	113	19662	4.39888	0.00025903	1.36348e-05	0.000884486	Specific Enrichment
GOTERM_CC_DIRECT	GO:0043204~perikaryon	18	2.32558	3.11173e-05	SLC8A3, KCNC2, KCNB1, KCNA2, GRIK4, KCNA1, SLC12A5, ASTN2, KCNK1, DDN, NTSR2, BDNF, PENK, NTRK2, NEFH, NEURL1A, TMEM100, HTR5A	712	150	19662	3.31382	0.0126772	0.000531454	0.0435497	Specific Enrichment
GOTERM_CC_DIRECT	GO:0043209~myelin sheath	20	2.58398	7.21333e-05	PLP1, PDIA3, NAPG, ERMN, GJC2, MOG, KCNJ11, ITPR2, HRH3, HSPA2, TPPP, NEFH, RALA, CNTN1, CNTNAP1, PLCB1, OMG, NEFL, EHD3, NSF	712	192	19662	2.87658	0.0291426	0.00113688	0.100926	Specific Enrichment
GOTERM_CC_DIRECT	GO:0016324~apical plasma membrane	20	2.58398	0.0303738	KCNC2, TNIK, PDIA3, KCNA1, CSPG4, KCNJ10, MAL, GJB6, AJAP1, KCNK1, EPS15, PSEN2, RAB14, SPTBN2, AKAP7, RAPGEF4, SLCO3A1, SLC1A1, CACNA1D, PLEC	712	328	19662	1.68385	0.999997	0.205413	35.0641	Specific Enrichment
GOTERM_CC_DIRECT	GO:0043679~axon terminus	21	2.71318	2.18048e-11	HCN1, DRD1, KCNC4, KCNAB2, KCNA2, KCNA1, KCNA6, DGKI, PDYN, AMPH, KCNIP3, CDH8, CHRM4, GOT1, PENK, CHRM3, GRM7, CHRM1, NTRK2, SYNJ2, ADRA2C	712	86	19662	6.74324	8.93996e-09	6.87689e-10	3.05227e-08	Specific Enrichment
GOTERM_CC_DIRECT	GO:0008076~voltage-gated potassium channel complex	24	3.10078	3.55199e-15	KCNH1, KCNC2, KCNC1, KCNC4, KCNAB2, KCNB1, KCNA2, DPP10, SCN2A, KCNA1, KCNA4, KCNA6, KCNJ11, KCNV1, KCNIP3, KCNQ5, KCNS1, KCNS2, KCNT1, KCNF1, CNTNAP1, DPP6, KCNG1, KCNG2	712	79	19662	8.38942	1.45661e-12	2.42806e-13	4.9738e-12	Common
GOTERM_CC_DIRECT	GO:0043197~dendritic spine	25	3.22997	6.7982e-10	SLC8A3, SLC8A1, DRD1, ARC, SLC8A2, DLGAP3, SYNDIG1, BAIAP2, GRIN1, NLGN1, ASIC2, ASAP1, FRMPD4, DGKI, ADORA1, ITPKA, GRM1, GRM5, SYNE1, GRIN2B, ARRB1, NTRK2, RAPGEF4, NEURL1A, GRK3	712	148	19662	4.66472	2.78726e-07	1.9909e-08	9.51623e-07	Common
GOTERM_CC_DIRECT	GO:0000139~Golgi membrane	27	3.48837	0.0033392	TPST2, SYNDIG1, QPCTL, B3GALT5, HS3ST2, ST6GALNAC5, MIA3, ST6GALNAC4, ST3GAL5, RASGRP1, GALNTL6, B3GNT2, GAL3ST1, GALNT14, MAL, VTI1A, SLC35C1, MGAT2, COG4, ATP2C1, RAB36, FAAH, PSEN2, SPTBN2, RAB14, EXT1, ATP8A1	712	403	19662	1.85015	0.746239	0.0345521	4.57417	Common
GOTERM_CC_DIRECT	GO:0043005~neuron projection	31	4.00517	0.000330861	KCNC2, ACHE, KCNAB2, KCNA2, GABBR2, GRIN3A, VGF, RIC3, INPP5K, HRH3, GRIN2B, SV2B, LGI3, NEFL, PRKCA, KCNB1, BAIAP2, SCN2A, MET, ASIC2, GRM1, PCLO, CAMK2N1, GRM5, SSTR4, KIF1B, SSTR3, CX3CR1, RYR2, NRSN1, UNC13A	712	420	19662	2.03826	0.126874	0.00466753	0.46215	Common
GOTERM_CC_DIRECT	GO:0014069~postsynaptic density	36	4.65116	1.7873e-12	GRIK1, SYNDIG1, ERBB4, KCNAB2, ADORA1, NETO1, SH2D5, GRIN2B, PTK2B, GRIN2C, NEFH, DNAJC6, NEURL1A, NSF, ARC, DLGAP3, LYN, DLGAP2, BAIAP2, MAP1A, GRIN1, MET, NLGN1, CACNG5, DGKI, GRM1, PCLO, CAMK2N1, GRM5, CHRM4, ARRB1, CHRM1, NTRK2, PKP4, GRIP2, DST	712	239	19662	4.15961	7.32813e-10	8.14236e-11	2.50197e-09	Common
GOTERM_CC_DIRECT	GO:0009986~cell surface	38	4.90956	0.00265556	KCNH1, ARSB, KCNC1, ACHE, RTN4RL1, PDIA3, ADORA2B, NDP, KCNA1, CSPG4, MOG, KCNJ3, WNT4, GRIN2B, HSPA2, MAS1, RALA, TGFA, SLCO3A1, DPP6, LRFN2, HCN1, PTPRJ, TRPC4, GRIN1, MET, NLGN1, PTPRT, ITGA3, SYNJ2BP, NTSR2, P2RY12, THBD, F3, GRM7, NTRK2, HBEGF, KCNH5	712	629	19662	1.66832	0.66386	0.0290357	3.65382	Specific Enrichment
GOTERM_CC_DIRECT	GO:0030424~axon	44	5.68475	1.52318e-11	KCNH1, KCNC2, COBL, KCNC4, DRD1, ACHE, SCN1A, KCNAB2, CADM2, KCNA2, SYT2, KCNA1, GRIK4, KCNA4, KCNA6, KCNIP3, BDNF, PTK2B, CCSAP, NEFH, SYNJ2, ADRA2C, RAPGEF4, CNTNAP1, NEFL, HCN1, PRKCA, HCN2, KCNB1, SCN2A, SPTBN4, GRM1, PCLO, ITPR2, RNF6, ADCY9, PDE2A, PENK, GRM7, NTRK2, ADAM22, GRK3, UNC13A, HTR2A	712	370	19662	3.28397	6.24504e-09	5.2042e-10	2.13218e-08	Common
GOTERM_CC_DIRECT	GO:0045211~postsynaptic membrane	45	5.81395	1.37137e-20	KCNC2, ACHE, GRIK1, GABRB3, SYNDIG1, GABRB2, GABRB1, GRIK4, GRIN3A, GABBR2, ADORA1, NETO1, GRIN2B, LRRTM4, SH2D5, GRIN2C, LRRTM3, GRIN2D, LRRTM2, NEURL1A, GRID1, LRFN2, GLRB, ARC, DLGAP3, GABRA4, DLGAP2, KCNB1, GRIN1, MET, GABRA5, NLGN1, CACNG5, GRM1, CAMK2N1, KCNJ4, SYNE1, CHRM4, CHRM3, ARRB1, CHRM1, GRM7, NTRK2, GRIP2, KCTD16	712	222	19662	5.59767	5.62263e-18	1.40566e-18	1.91967e-17	Common
GOTERM_CC_DIRECT	GO:0042995~cell projection	45	5.81395	0.000395196	SLC8A3, KCNC2, COBL, KCNAB2, SYNDIG1, CADM2, KCNA2, KCNA1, KCNA4, CSPG4, CEP19, STARD10, CFAP36, SHISA9, PTK2B, CCSAP, ANKS6, SYNJ2, NEURL1A, CYS1, CABLES1, MYOC, EHD3, PTPRJ, GLRB, ARC, FLRT1, SLC8A1, CCDC88A, SLC8A2, KCNB1, BAIAP2, SLC12A5, FRMPD4, ITGA3, ARHGEF15, KCNK1, DDN, ELFN1, ARHGAP31, RNF6, ARRB1, ADAM22, DST, HTR2A	712	712	19662	1.74534	0.149612	0.00538751	0.551783	Common
GOTERM_CC_DIRECT	GO:0048471~perinuclear region of cytoplasm	48	6.20155	2.71387e-05	KCNH1, SLC8A3, COBL, ACHE, RAB3C, NANOS1, PEX5L, RAB40B, BDNF, KCNS1, KCNS2, INPP5K, PTK2B, LMTK2, TGFA, SYNJ2, CALN1, NEURL1A, TMEM100, APLN, EHD3, PLEC, PRKCA, FLRT1, TNIK, LYN, ITGA3, DGKI, SYNJ2BP, PCLO, VTI1A, SYNE1, PDE2A, ATP9A, ARF3, TPPP, RYR3, CX3CR1, PSEN2, PKP4, RAB14, SPTBN2, MYO16, AKAP6, AMFR, RASD1, DST, GRK3	712	692	19662	1.9155	0.0110653	0.000505645	0.0379825	Common
GOTERM_CC_DIRECT	GO:0030425~dendrite	56	7.23514	8.50114e-14	KCNH1, KCNC2, KCNC1, KCNC4, ADCY2, GRIK1, WFS1, GABRB1, GRIK4, KCNJ12, ADORA1, KCNIP3, BDNF, RAPGEF4, BRINP3, HTR5A, PRKCA, CNTNAP4, ARHGEF15, PDYN, DDN, PCLO, GRM1, LYNX1, CHRM3, CHRM1, GRM7, GRIP2, AMFR, COBL, ACHE, DRD1, KCNA2, KCNA1, PEX5L, PTK2B, KNDC1, HCN1, GLRB, TRPC5, DLGAP2, KCNB1, GRIN1, MET, GABRA5, NLGN1, KCNK1, CAMK2N1, ELFN1, KCNJ4, PENK, PDE2A, ADCY9, NTRK2, CACNA1D, HTR2A	712	490	19662	3.15602	3.48677e-11	4.98113e-12	1.19049e-10	Common
GOTERM_CC_DIRECT	GO:0043025~neuronal cell body	56	7.23514	2.83319e-12	KCNH1, SLC8A3, KCNC2, KCNC1, KCNC4, GRIK1, GRIN3A, KCNJ12, VGF, ADORA1, KCNJ11, BDNF, RAPGEF4, DPP6, BRINP3, PRKCA, BAIAP2, ERMN, PDYN, PCLO, GRM1, VTI1A, CHRM4, GRM7, PSEN2, NRSN1, AMFR, COBL, DRD1, ACHE, SCN1A, KCNA1, RIC3, PTK2B, PDE1A, KNDC1, HCN1, HCN2, SLC8A2, DLGAP3, TRPC5, KCNB1, GRIN1, MET, SPTBN4, SLC12A5, ASIC2, DGKI, CAMK2N1, KCNJ4, PENK, NTRK2, SPTBN2, FBXO31, CACNA1D, HTR2A	712	534	19662	2.89597	1.1616e-09	1.1616e-10	3.96593e-09	Specific Enrichment
GOTERM_CC_DIRECT	GO:0005783~endoplasmic reticulum	67	8.65633	0.00477728	SLC8A3, JPH3, PDIA3, SGPP1, B3GALT5, WFS1, HPS6, ADORA1, KCNJ11, KCNIP3, PIGK, MAP3K5, CREG2, PIGB, TMEM100, BRINP3, PTDSS1, IFNGR2, PRKCA, EVA1A, CCDC88A, PI4KB, CDS1, DHRS7B, DDN, CYP4X1, PITPNM1, TRAM1L1, RYR3, PSEN2, CEMIP, RYR2, AMFR, EXT1, DST, TPST2, DRD1, PLPP7, KCNA2, KCNA1, NR3C2, EXTL1, RIC3, EXTL2, MIA3, FNDC5, INPP5K, RASGRP1, EOGT, MYOC, NKRF, GLRB, GABARAPL1, FLRT1, NCEH1, LTK, GRI…	712	1323	19662	1.3985	0.859616	0.0456713	6.4836	Common
GOTERM_CC_DIRECT	GO:0005622~intracellular	72	9.30233	0.0411027	KCNH1, KCNC2, ADCY1, NRG3, ADCY2, SGPP1, ZMAT4, CSPG4, TRIM46, DIRAS2, VPS13D, RALA, RAPGEF4, SHC3, SIK2, RHOF, IRAK2, ARHGEF4, ARHGEF3, NCALD, SCN2A, NCOA7, PI4KB, TBC1D22B, NDNF, TBCK, VTI1A, ARHGAP31, PITPNM1, KIF1B, KSR2, ARRB1, IPO7, MAPK4, PSEN2, RAB14, ASB1, AVEN, NKIRAS1, KCNH3, UNC13A, KCNH5, NXT1, RAB3C, NAPG, MRAS, MRPS12, ABI3, RAB40B, RASAL1, MIA3, PPP1R3C, RAB43, GM10037, GFM1, RASG…	712	1599	19662	1.24346	1	0.249341	44.4297	Specific Enrichment
GOTERM_CC_DIRECT	GO:0045202~synapse	77	9.94832	1.1621e-26	KCNH1, KCNC2, KCNAB2, GABRB3, GRIK1, TLN2, CADM2, GABRB2, SYT2, GABRB1, GRIK4, GRIN3A, GABBR2, SYNGR1, ADORA1, FRRS1L, SH2D5, GRIN2B, PRRT2, GRIN2C, GRIN2D, PRRT1, DNAJC6, LGI3, SV2B, NEURL1A, LGI1, GRID1, SCAMP1, ARC, CNTNAP4, SDK2, CACNG5, PCLO, CHRM4, TMEM240, CHRM3, GRM7, CHRM1, DOK7, DOC2B, UNC13A, ACHE, SYNDIG1, KCNA2, KCNA1, RIMS4, AMPH, RIMS3, NETO1, SHISA9, LRRTM4, HRH3, LRRTM3, LRRTM2, …	712	505	19662	4.21063	4.76461e-24	2.3823e-24	1.62673e-23	Common
GOTERM_CC_DIRECT	GO:0030054~cell junction	85	10.9819	6.87388e-22	KCNC2, DLC1, SLC8A3, KCNAB2, GABRB3, GRIK1, TLN2, CADM2, GABRB2, SYT2, GABRB1, GRIK4, GRIN3A, GABBR2, SYNGR1, FRRS1L, PNN, SH2D5, GRIN2B, PRRT2, GRIN2C, GRIN2D, PRRT1, LGI3, SV2B, NEURL1A, LGI1, GRID1, GJD2, SCAMP1, PTPRJ, MAGI3, ARC, CNTNAP4, SDK2, PTPRR, CACNG5, AJAP1, PCLO, ARHGAP26, 0610040J01RIK, ARHGAP31, CHRM4, TMEM240, CHRM3, CHRM1, DOK7, DST, UNC13A, ACHE, SYNDIG1, KCNA2, KCNA1, GJC2, RI…	712	718	19662	3.26921	2.81829e-19	9.39431e-20	9.62218e-19	Common
GOTERM_CC_DIRECT	GO:0005887~integral component of plasma membrane	89	11.4987	5.71966e-12	KCNH1, KCNC2, SLC8A3, KCNJ16, MCHR1, ADCY1, ADCY2, GABRB3, CADM2, GABRB2, GABRB1, CSPG4, PLPPR4, PLPPR5, AQP4, KCNJ10, GABBR2, SLC7A4, KCNJ12, KCNK12, GPR88, SLC2A6, SLC16A1, SLC24A3, SLC2A3, SLC24A2, TGFA, HTR5A, TMEM150C, PCDH9, MMP16, GRM1, GRM5, SSTR4, CHRM4, SSTR3, ADRB1, THBD, CHRM3, ATP2C1, CHRM1, GRM7, PSEN2, GPR17, AMFR, KCNH3, KCNH5, DRD1, SYNDIG1, KCNA2, KCNA1, KCNA4, KCNA6, PCDHB12, K…	712	1126	19662	2.18273	2.34506e-09	2.13187e-10	8.00646e-09	Specific Enrichment
GOTERM_CC_DIRECT	GO:0005886~plasma membrane	276	35.6589	2.64631e-17	LYPD1, ADCY1, ADCY2, CADM2, SYT2, PLPPR5, AQP4, ADORA1, FRRS1L, CDH20, DIRAS2, GRIN2B, PRRT2, HTRA1, GRIN2C, GRIN2D, S1PR5, PRRT1, RAPGEF4, GRID1, GJD2, PTPRJ, TMEM150C, TYRO3, MAGI3, ARC, GPR135, MDGA2, PTPRR, PTPRT, PDYN, SSTR4, SSTR3, RND1, ATP2C1, F3, CX3CR1, RAB14, RYR2, DOC2B, UNC13A, GPR146, SCN1A, SYNDIG1, ERBB4, PCDH20, ASAP1, RAB40B, CAMKV, CDC42EP2, TRPC4, GPR158, KLF9, TRPC5, SMAD7, P…	712	4874	19662	1.56376	1.08499e-14	2.16997e-15	3.70435e-14	Common
GOTERM_CC_DIRECT	GO:0016021~integral component of membrane	339	43.7984	1.57613e-12	DLC1, ADCY1, ADCY2, QPCTL, CADM2, B3GALT5, SYT2, PLPPR4, PLPPR5, AQP4, SIDT1, ADORA1, MOG, TMEM151A, FRRS1L, CDH20, PRRT2, GRIN2B, PRRT3, GRIN2C, GRIN2D, S1PR5, PRRT1, BRINP3, TMUB2, GRID1, PTPRJ, GJD2, TMEM150C, LRRC3, TYRO3, SCN2B, GPR135, MDGA2, TMEM132B, MFSD13A, PTPRR, TMEM200C, PTPRT, DHRS7B, TMEM132E, VTI1A, TMEM132D, SSTR4, MGAT2, SSTR3, ATP2C1, F3, RYR3, CX3CR1, TMEM170B, RYR2, AMFR, EXT…	712	6878	19662	1.36108	6.46235e-10	8.07794e-11	2.20637e-09	Specific Enrichment
GOTERM_CC_DIRECT	GO:0016020~membrane	426	55.0388	6.08939e-41	DLC1, PLPPR4, PLPPR5, GRIN3A, FRRS1L, CDH20, DIRAS2, GRIN2B, GRIN2C, GRIN2D, PTPRJ, LRRC3, TYRO3, MAGI3, ARC, SCN2B, SCN2A, MFSD13A, PTPRR, PTPRT, TMEM132E, TMEM132D, SSTR4, PITPNM1, SSTR3, F3, RYR3, RYR2, DOC2B, UNC13A, SCN1A, ERBB4, PCDH20, CHCHD3, RIC3, KCNJ3, ORAI3, CDC42EP2, TMEM125, NAT14, PCDH15, KCNK1, KCNK3, CAMK2N1, KCNJ4, SYNE1, FAM151A, KCNJ9, PKP4, SYTL2, TMEM119, KCNH1, KCNAB2, DPP1…	712	6998	19662	1.68106	2.49665e-38	2.49665e-38	8.52404e-38	Specific Enrichment
GOTERM_MF_DIRECT	GO:0001515~opioid peptide activity	3	0.387597	0.0118498	CDC42EP2, PENK, PDYN	624	5	17446	16.775	0.999875	0.251691	16.603	Specific Enrichment
GOTERM_MF_DIRECT	GO:0005432~calcium:sodium antiporter activity	3	0.387597	0.0118498	SLC8A3, SLC8A1, SLC8A2	624	5	17446	16.775	0.999875	0.251691	16.603	Specific Enrichment
GOTERM_MF_DIRECT	GO:0022843~voltage-gated cation channel activity	3	0.387597	0.0118498	GRIK1, GRIN2D, GRIN1	624	5	17446	16.775	0.999875	0.251691	16.603	Common
GOTERM_MF_DIRECT	GO:0000155~phosphorelay sensor kinase activity	3	0.387597	0.0173567	KCNH1, KCNH3, KCNH5	624	6	17446	13.9792	0.999998	0.300093	23.4077	Specific Enrichment
GOTERM_MF_DIRECT	GO:0001609~G-protein coupled adenosine receptor activity	3	0.387597	0.0237297	P2RY12, ADORA2B, ADORA1	624	7	17446	11.9821	1	0.32541	30.634	Specific Enrichment
GOTERM_MF_DIRECT	GO:0008066~glutamate receptor activity	3	0.387597	0.0388029	GRM5, GRM7, GRM1	624	9	17446	9.31944	1	0.418734	45.2702	Common
GOTERM_MF_DIRECT	GO:0042577~lipid phosphatase activity	3	0.387597	0.0473769	PLPP7, PLPPR4, PLPPR5	624	10	17446	8.3875	1	0.456614	52.2519	Specific Enrichment
GOTERM_MF_DIRECT	GO:0016907~G-protein coupled acetylcholine receptor activity	4	0.516796	0.00142434	CHRM4, CHRM3, HRH3, CHRM1	624	7	17446	15.9762	0.658606	0.0579591	2.14751	Specific Enrichment
GOTERM_MF_DIRECT	GO:0070097~delta-catenin binding	4	0.516796	0.00142434	PTPRJ, DACT2, DACT3, PTPRT	624	7	17446	15.9762	0.658606	0.0579591	2.14751	Specific Enrichment
GOTERM_MF_DIRECT	GO:0042165~neurotransmitter binding	4	0.516796	0.00324003	GRIN2B, GRIN2D, GRIN1, GRIN3A	624	9	17446	12.4259	0.913443	0.109989	4.8226	Specific Enrichment
GOTERM_MF_DIRECT	GO:0004935~adrenergic receptor activity	4	0.516796	0.00450656	ADRB1, ADRA1B, ADRA2C, ADRA1D	624	10	17446	11.1833	0.966814	0.132293	6.64798	Specific Enrichment
GOTERM_MF_DIRECT	GO:0005088~Ras guanyl-nucleotide exchange factor activity	4	0.516796	0.00603343	ADRB1, RASGRP1, RAPGEF4, KNDC1	624	11	17446	10.1667	0.989569	0.150378	8.80508	Common
GOTERM_MF_DIRECT	GO:0015278~calcium-release channel activity	4	0.516796	0.00783324	JPH3, RYR3, RYR2, ITPR2	624	12	17446	9.31944	0.99734	0.179343	11.288	Specific Enrichment
GOTERM_MF_DIRECT	GO:0016594~glycine binding	4	0.516796	0.0149617	GLRB, GRIN2B, GRIN1, GRIN3A	624	15	17446	7.45556	0.999988	0.270745	20.5146	Specific Enrichment
GOTERM_MF_DIRECT	GO:0031402~sodium ion binding	4	0.516796	0.0179343	SCN1A, SLC24A3, SLC24A2, SCN2A	624	16	17446	6.98958	0.999999	0.295225	24.0906	Specific Enrichment
GOTERM_MF_DIRECT	GO:0004683~calmodulin-dependent protein kinase activity	4	0.516796	0.0373538	CAMK4, PTK2B, ITPKA, CAMK1D	624	21	17446	5.3254	1	0.412313	44	Specific Enrichment
GOTERM_MF_DIRECT	GO:0051018~protein kinase A binding	4	0.516796	0.0472127	DACT2, DACT3, AKAP6, AKAP7	624	23	17446	4.86232	1	0.461017	52.1264	Specific Enrichment
GOTERM_MF_DIRECT	GO:0016595~glutamate binding	5	0.645995	0.000890019	GRIK1, GRM7, GRIN2D, GRIN1, SLC1A1	624	13	17446	10.7532	0.488994	0.0387229	1.347	Specific Enrichment
GOTERM_MF_DIRECT	GO:0030955~potassium ion binding	5	0.645995	0.00160509	HDAC4, SLC24A3, SLC24A2, KCNA4, KCNJ11	624	15	17446	9.31944	0.702163	0.0617585	2.41692	Common
GOTERM_MF_DIRECT	GO:0004890~GABA-A receptor activity	5	0.645995	0.004069	GABRA4, GABRB3, GABRB2, GABRB1, GABRA5	624	19	17446	7.35746	0.953777	0.125116	6.02108	Specific Enrichment
GOTERM_MF_DIRECT	GO:0030506~ankyrin binding	5	0.645995	0.00593791	SLC8A1, SPTBN4, KCNJ11, CACNA1D, PLEC	624	21	17446	6.65675	0.988785	0.153221	8.67151	Specific Enrichment
GOTERM_MF_DIRECT	GO:0004864~protein phosphatase inhibitor activity	5	0.645995	0.0262211	ELFN1, PHACTR1, ELFN2, ARPP19, LMTK2	624	32	17446	4.36849	1	0.335598	33.2818	Specific Enrichment
GOTERM_MF_DIRECT	GO:0005261~cation channel activity	5	0.645995	0.0419352	GRIN2B, GRIN2C, GRIN2D, GRIN1, ASIC2	624	37	17446	3.77815	1	0.438311	47.9245	Common
GOTERM_MF_DIRECT	GO:0004972~NMDA glutamate receptor activity	6	0.775194	2.92679e-06	GRIN2B, PTK2B, GRIN2C, GRIN2D, GRIN1, GRIN3A	624	8	17446	20.9688	0.00220437	0.000315208	0.00445758	Specific Enrichment
GOTERM_MF_DIRECT	GO:0005248~voltage-gated sodium channel activity	6	0.775194	0.000566998	HCN1, HCN2, SCN1A, SCN2B, SCN2A, ASIC2	624	20	17446	8.3875	0.347953	0.0263734	0.860096	Specific Enrichment
GOTERM_MF_DIRECT	GO:0005272~sodium channel activity	6	0.775194	0.00388197	HCN1, HCN2, SCN1A, SCN2B, ASIC2, KCNK1	624	30	17446	5.59167	0.946747	0.124801	5.75191	Specific Enrichment
GOTERM_MF_DIRECT	GO:0015459~potassium channel regulator activity	6	0.775194	0.00674288	KCNS1, KCNAB2, DPP10, ARPP19, DPP6, KCNIP3	624	34	17446	4.93382	0.993911	0.161305	9.79144	Specific Enrichment
GOTERM_MF_DIRECT	GO:0005230~extracellular ligand-gated ion channel activity	6	0.775194	0.0148145	GLRB, GABRA4, GABRB3, GABRB2, GABRB1, GABRA5	624	41	17446	4.09146	0.999987	0.274964	20.3335	Common
GOTERM_MF_DIRECT	GO:0032947~protein complex scaffold	6	0.775194	0.0234518	HCN2, MAGI3, DLGAP3, CHCHD3, AKAP6, AKAP7	624	46	17446	3.64674	1	0.328089	30.3328	Specific Enrichment
GOTERM_MF_DIRECT	GO:0005544~calcium-dependent phospholipid binding	6	0.775194	0.0254986	SYT2, SYT12, SYT16, SYTL2, DOC2B, PCLO	624	47	17446	3.56915	1	0.333513	32.5238	Specific Enrichment
GOTERM_MF_DIRECT	GO:0015297~antiporter activity	6	0.775194	0.0323106	SLC8A3, SLC8A1, SLC8A2, SLC24A3, SLC7A1, SLC7A4	624	50	17446	3.355	1	0.373279	39.3612	Specific Enrichment
GOTERM_MF_DIRECT	GO:0030276~clathrin binding	7	0.904393	0.00562621	NCALD, TRPC5, SYT2, SYT12, SYT16, SYTL2, DOC2B	624	46	17446	4.25453	0.985795	0.150936	8.23437	Specific Enrichment
GOTERM_MF_DIRECT	GO:0004714~transmembrane receptor protein tyrosine kinase activity	7	0.904393	0.0122175	NTRK3, TYRO3, LTK, ERBB4, NTRK2, MET, MERTK	624	54	17446	3.62423	0.999906	0.251472	17.0743	Common
GOTERM_MF_DIRECT	GO:0005234~extracellular-glutamate-gated ion channel activity	8	1.03359	1.61623e-06	GRIK1, GRIN2B, GRIN2C, GRIN2D, GRIN1, GRIK4, GRIN3A, GRID1	624	18	17446	12.4259	0.00121789	0.000203086	0.00246158	Common
GOTERM_MF_DIRECT	GO:0004970~ionotropic glutamate receptor activity	8	1.03359	1.61623e-06	GRIK1, GRIN2B, GRIN2C, GRIN2D, GRIN1, GRIK4, GRIN3A, GRID1	624	18	17446	12.4259	0.00121789	0.000203086	0.00246158	Common
GOTERM_MF_DIRECT	GO:0005242~inward rectifier potassium channel activity	8	1.03359	3.69864e-06	KCNJ16, KCNJ4, KCNJ9, KCNJ10, KCNJ12, KCNK1, KCNJ11, KCNJ3	624	20	17446	11.1833	0.00278489	0.000348537	0.00563309	Common
GOTERM_MF_DIRECT	GO:0005200~structural constituent of cytoskeleton	8	1.03359	0.0212528	TLN2, SPTBN4, SPTBN2, NEFH, TUBA4A, SYNM, NEFL, PLEC	624	78	17446	2.86752	1	0.319992	27.9047	Specific Enrichment
GOTERM_MF_DIRECT	GO:0019905~syntaxin binding	8	1.03359	0.0240625	NAPG, SYT2, SYT12, SYT16, SYTL2, DOC2B, NSF, UNC13A	624	80	17446	2.79583	1	0.323447	30.9933	Specific Enrichment
GOTERM_MF_DIRECT	GO:0008013~beta-catenin binding	8	1.03359	0.0304259	PTPRJ, TRPC4, DACT2, GRIN2B, DACT3, SMAD7, MET, PTPRT	624	84	17446	2.6627	1	0.361112	37.5372	Common
GOTERM_MF_DIRECT	GO:0005543~phospholipid binding	9	1.16279	0.0132855	PITPNM1, NUP62, FAAH, F3, SPTBN4, SPTBN2, SYT16, ARHGAP26, AMPH	624	88	17446	2.85938	0.999958	0.256659	18.4295	Common
GOTERM_MF_DIRECT	GO:0004725~protein tyrosine phosphatase activity	9	1.16279	0.0226798	PTPRB, DUSP5, PTPRJ, UBASH3B, DUSP15, PTPN4, PTPRR, DNAJC6, PTPRT	624	97	17446	2.59407	1	0.325056	29.4892	Common
GOTERM_MF_DIRECT	GO:0008144~drug binding	10	1.29199	0.0188752	GLRB, DRD1, ADRB1, CHRM3, GRIK1, GRIN2B, HRH3, PDE2A, CHRM1, HTR2A	624	112	17446	2.49628	0.999999	0.301764	25.1907	Specific Enrichment
GOTERM_MF_DIRECT	GO:0004713~protein tyrosine kinase activity	10	1.29199	0.0294007	NTRK3, TYRO3, LTK, LYN, ERBB4, PTK2B, NTRK2, MET, MERTK, MATK	624	121	17446	2.31061	1	0.356727	36.5237	Common
GOTERM_MF_DIRECT	GO:0005262~calcium channel activity	13	1.67959	5.28472e-05	TRPC4, TRPC5, GRIN1, CACNG5, CACNG2, GRIN3A, ITPR2, GRIN2B, SLC24A3, RYR3, SLC24A2, RYR2, CACNA1D	624	86	17446	4.22626	0.0390644	0.00284223	0.0804591	Common
GOTERM_MF_DIRECT	GO:0004872~receptor activity	13	1.67959	0.0207344	RTN4RL1, GRIK1, GRIN2B, CADM2, GRIN2C, GRIN2D, GRIN1, GRIK4, NLGN1, AMFR, GFRA2, UNC13A, GRID1	624	172	17446	2.11313	1	0.319767	27.321	Specific Enrichment
GOTERM_MF_DIRECT	GO:0005251~delayed rectifier potassium channel activity	15	1.93798	1.23588e-12	KCNC2, KCNH1, KCNC1, KCNC4, KCNB1, KCNA2, KCNA1, KCNA6, KCNV1, KCNQ5, KCNS1, KCNS2, KCNF1, KCNG1, KCNG2	624	32	17446	13.1055	9.31869e-10	1.86374e-10	1.88235e-09	Specific Enrichment
GOTERM_MF_DIRECT	GO:0016757~transferase activity, transferring glycosyl groups	15	1.93798	0.0174848	GLT1D1, B3GALT5, EXTL1, EXTL2, ST6GALNAC5, MGAT2, ST6GALNAC4, ST3GAL5, EOGT, GALNTL6, PIGB, B3GNT2, EXT1, B4GALT6, GALNT14	624	208	17446	2.01623	0.999998	0.295315	23.5596	Specific Enrichment
GOTERM_MF_DIRECT	GO:0030165~PDZ domain binding	16	2.06718	1.61949e-05	ACOX1, HCN2, DLGAP3, BAIAP2, NLGN1, KCNJ12, KCNJ4, SHISA9, ADRB1, KCNJ9, GRIN2C, GRM7, SYNJ2, CACNA1D, GRASP, NSF	624	116	17446	3.85632	0.0121368	0.00122036	0.024663	Common
GOTERM_MF_DIRECT	GO:0044325~ion channel binding	16	2.06718	2.44013e-05	KCNH1, KCNC2, KCNC1, SLC8A1, LYN, KCNAB2, KCNB1, FHL1, FGF12, KCNJ11, RIMS4, RIMS3, KCNIP3, ARRB1, AKAP6, KCNH5	624	120	17446	3.72778	0.0182306	0.00153206	0.0371582	Specific Enrichment
GOTERM_MF_DIRECT	GO:0005096~GTPase activator activity	16	2.06718	0.0218988	DLC1, TBC1D10B, ASAP1, ARHGEF15, TBC1D22B, TBCK, ARHGAP26, RASAL1, ARHGAP31, CDC42EP2, ARHGAP20, ARRB1, RIN2, PLCB1, ARAP2, TBC1D20	624	235	17446	1.90355	1	0.321764	28.6261	Common
GOTERM_MF_DIRECT	GO:0005516~calmodulin binding	20	2.58398	2.88336e-05	KCNH1, SLC8A3, SLC8A1, ADCY1, SLC8A2, ARPP21, WFS1, GRIN1, ITPKA, CAMKV, CAMK4, GRM7, RYR3, PDE1A, RYR2, PLCB1, UNC13A, CAMK1D, MAP6D1, KCNH5	624	182	17446	3.07234	0.0215062	0.00167097	0.0439062	Specific Enrichment
GOTERM_MF_DIRECT	GO:0005249~voltage-gated potassium channel activity	24	3.10078	1.19938e-16	KCNH1, HCN1, KCNC2, HCN2, KCNC1, KCNC4, KCNAB2, KCNB1, KCNA2, SCN2A, KCNA1, KCNA4, KCNA6, KCNJ11, KCNV1, KCNQ5, KCNS1, KCNS2, KCNT1, KCNF1, KCNH3, KCNG1, KCNG2, KCNH5	624	70	17446	9.58571	8.37108e-14	2.78666e-14	1.66533e-13	Common
GOTERM_MF_DIRECT	GO:0005267~potassium channel activity	24	3.10078	3.55079e-15	KCNH1, HCN1, KCNC2, HCN2, KCNC1, KCNC4, KCNB1, KCNA2, KCNA1, KCNA4, KCNA6, KCNJ10, KCNK1, KCNK3, KCNV1, KCNIP3, KCNQ5, KCNS1, KCNS2, KCNT1, KCNF1, KCNH3, KCNG1, KCNH5	624	80	17446	8.3875	2.67875e-12	6.69687e-13	5.40679e-12	Common
GOTERM_MF_DIRECT	GO:0005102~receptor binding	25	3.22997	0.0132807	NXPH3, MCHR1, ACOX1, DRD1, NRG3, FGF9, CADM2, KCNJ10, FGF12, BDNF, WNT4, GRIN2B, PTK2B, MPV17L, FGF1, APLN, MATK, NUDT19, LYN, GRIN1, ARPP19, SLIT1, SYNE1, RND1, SSTR3	624	412	17446	1.6965	0.999958	0.263229	18.4235	Specific Enrichment
GOTERM_MF_DIRECT	GO:0004672~protein kinase activity	28	3.61757	0.0425067	ERBB4, CAMKV, PAK7, MAP3K5, PTK2B, SPEG, LMTK2, NIM1K, SIK2, MATK, PRKCA, IRAK2, TYRO3, TNIK, LTK, LYN, MET, TAOK3, TBCK, RPS6KL1, NTRK3, KSR2, CAMK4, MAPK4, NTRK2, MERTK, GRK3, CAMK1D	624	531	17446	1.47426	1	0.43706	48.3956	Common
GOTERM_MF_DIRECT	GO:0046982~protein heterodimerization activity	32	4.13437	0.00323825	KCNH1, DRD1, ADCY2, NR3C2, ADORA1, AMPH, GRIN2B, NEFH, ADRA2C, BHLHE41, NEFL, CEBPA, MAFG, IRAK2, TYRO3, CEBPD, KCNB1, GRIN1, MET, ZHX3, NR4A1, ITGA3, NTSR2, KCNK3, ATF6, ADRB1, MAPK4, ADRA1B, SYT16, EXT1, UNC13A, KCNH5	624	514	17446	1.7406	0.913326	0.1151	4.82001	Common
GOTERM_MF_DIRECT	GO:0005244~voltage-gated ion channel activity	33	4.26357	5.1562e-18	KCNH1, KCNC2, KCNJ16, KCNC1, SCN1A, KCNC4, KCNAB2, KCNA2, KCNA1, KCNA4, KCNJ10, KCNA6, KCNJ12, KCNJ11, KCNJ3, KCNIP3, KCNQ5, KCNS1, KCNS2, KCNG1, HCN1, HCN2, SCN2B, KCNB1, CACNG5, CACNG2, KCNV1, KCNJ4, KCNJ9, KCNF1, KCNH3, CACNA1D, KCNH5	624	134	17446	6.88526	3.88777e-15	1.94389e-15	7.85319e-15	Common
GOTERM_MF_DIRECT	GO:0016301~kinase activity	35	4.52196	0.0272021	ERBB4, PPIP5K1, ITPKA, CMPK2, PAK7, MAP3K5, PTK2B, SPEG, LMTK2, NIM1K, SIK2, KNDC1, MATK, PRKCA, TYRO3, NADK2, MAGI3, LTK, TNIK, LYN, MET, TAOK3, AK5, PI4KB, CAMK2N2, RPS6KL1, NTRK3, KSR2, CAMK4, MAPK4, NTRK2, AKAP6, MERTK, GRK3, CAMK1D	624	674	17446	1.45184	1	0.340247	34.2981	Specific Enrichment
GOTERM_MF_DIRECT	GO:0005216~ion channel activity	40	5.16796	5.29854e-21	KCNH1, KCNC2, KCNC1, KCNC4, SCN1A, GRIK1, GABRB3, GABRB2, GABRB1, KCNA2, GRIK4, KCNA1, KCNA4, KCNA6, KCNQ5, KCNS1, KCNS2, GRIN2B, GRIN2C, GRIN2D, KCNG1, GRID1, HCN1, HCN2, TRPC4, GABRA4, TRPC5, KCNB1, GRIN1, GABRA5, ASIC2, KCNV1, KCNK3, ITPR2, RYR3, KCNF1, RYR2, KCNH3, CACNA1D, KCNH5	624	170	17446	6.57843	3.9951e-18	3.9951e-18	8.06999e-18	Common
GOTERM_MF_DIRECT	GO:0042803~protein homodimerization activity	44	5.68475	0.0047762	ACHE, GRIK1, THRB, SYNDIG1, ERBB4, CADM2, NDP, NR3C2, GREM2, ZBTB38, SLC16A1, MAP3K5, RASGRP1, ANKS6, TIMM9, ADRA2C, PLCB1, BHLHE41, ZBTB7B, IRAK2, CEBPA, NADK2, GPD1, ABCB9, CCDC88A, CEBPD, OLFML2B, NR4A1, ZHX3, COQ9, NTSR2, KCNK3, C1QB, SYNE1, PDE2A, FAAH, MAPK4, GRM7, NTRK2, SYT16, EXT1, OMG, DST, UNC13A	624	798	17446	1.54156	0.972945	0.134454	7.03235	Common
GOTERM_MF_DIRECT	GO:0005509~calcium ion binding	45	5.81395	0.000197072	SPOCK2, PCDH20, SYT2, PAMR1, SPOCK1, PCDHB12, ASTN2, KCNIP3, CDH8, PRRG3, CDH20, CDH9, SLC24A3, SLC24A2, RASGRP1, PLCH2, PHF24, PCDHB17, CALN1, PLCB1, EHD3, SLC8A1, NCALD, GRIN1, SYT12, PCDH9, MMP16, PCDH15, PCDH17, PCDHB20, SLIT1, PCLO, ITPR2, EPS15, THBD, ATP2C1, CDH18, RYR3, VSNL1, RYR2, SYT16, SYTL2, NCAN, DOC2B, DST	624	699	17446	1.79989	0.138092	0.00985819	0.299731	Specific Enrichment
GOTERM_MF_DIRECT	GO:0004871~signal transducer activity	46	5.94315	1.64848e-05	MCHR1, GPR162, DRD1, GPR61, ADORA2B, GPR6, CSPG4, GABBR2, VIPR1, GPR88, ADORA1, GPR22, HRH1, HRH3, PTK2B, PLCH2, S1PR5, MAS1, SH2B3, ADRA2C, PLCB1, HTR5A, GPR158, GPR135, ACKR1, GRM1, NTSR2, GPR37L1, SSTR4, P2RY12, GRM5, CHRM4, ADRB1, SSTR3, CHRM3, ATP2C1, GPR39, CHRM1, GRM7, CX3CR1, ADRA1B, GPR17, GPR12, UNC13A, ADRA1D, HTR2A	624	648	17446	1.9847	0.0123527	0.00112933	0.0251044	Specific Enrichment
GOTERM_MF_DIRECT	GO:0000166~nucleotide binding	84	10.8527	0.0427894	ADCY1, ADCY2, PPIP5K1, KCNJ10, RHOV, ITPKA, PAK7, MAP3K5, DIRAS2, RASL10A, RALA, SYNJ2, RAPGEF4, GNL1, RHOF, SIK2, NSF, MATK, IRAK2, NWD1, PRKCA, TYRO3, MAGI3, TNIK, LYN, PI4KB, LARP6, KIF1B, RND1, KSR2, CAMK4, ATP2C1, ATP9A, MAPK4, RAB14, CELF2, TUBA4A, AKAP7, AMFR, RASD1, NKIRAS1, GATB, SRXN1, CAMK1D, RAB3C, ERBB4, MRAS, NLRX1, RTKN, ABCA3, RAB40B, CMPK2, TMEM63B, RAB43, HSPA2, SPEG, PTK2B, GFM…	624	1936	17446	1.21307	1	0.433633	48.6272	Common
GOTERM_MF_DIRECT	GO:0005515~protein binding	193	24.9354	1.08764e-05	KCNC2, KCNC1, THRB, GRIK1, GABRB2, CADM2, SYT2, GRIK4, PLPPR4, CSPG4, FGF12, GRIN3A, ADORA1, USP53, MAP3K5, BDNF, WNT4, SH2D5, GRIN2B, HTRA1, GRIN2C, RALA, RAPGEF4, ETL4, LGI3, PELI3, LGI1, GRID1, GJD2, SCAMP1, TUB, PHYHIP, MAGI3, SATB2, TNIK, BAIAP2, ZHX3, PCLO, JUNB, LYNX1, CAMK4, ARRB1, VSIR, RAB14, RYR2, AKAP6, AKAP7, PDE4DIP, AMFR, DOC2B, DST, UNC13A, ADAMTS4, COBL, DRD1, ACHE, KCNA2, CHCHD3…	624	4092	17446	1.31866	0.00816728	0.000910787	0.016564	Specific Enrichment

## Sheet: MF-P
	PValue
lipid phosphatase activity	1.32443
protein kinase A binding	1.32594
nucleotide binding	1.36866
protein kinase activity	1.37154
cation channel activity	1.37742
glutamate receptor activity	1.41114
calmodulin-dependent protein kinase activity	1.42767
antiporter activity	1.49065
beta-catenin binding	1.51676
protein tyrosine kinase activity	1.53164
kinase activity	1.5654
protein phosphatase inhibitor activity	1.58135
calcium-dependent phospholipid binding	1.59348
syntaxin binding	1.61866
G-protein coupled adenosine receptor activity	1.62471
protein complex scaffold	1.62982
protein tyrosine phosphatase activity	1.64436
GTPase activator activity	1.65958
structural constituent of cytoskeleton	1.67258
receptor activity	1.68331
drug binding	1.72411
sodium ion binding	1.74632
transferase activity, transferring glycosyl groups	1.75734
phosphorelay sensor kinase activity	1.76053
glycine binding	1.82502
extracellular ligand-gated ion channel activity	1.82931
phospholipid binding	1.87662
receptor binding	1.87678
transmembrane receptor protein tyrosine kinase activity	1.91302
opioid peptide activity	1.92629
calcium:sodium antiporter activity	1.92629
voltage-gated cation channel activity	1.92629
calcium-release channel activity	2.10606
potassium channel regulator activity	2.17115
Ras guanyl-nucleotide exchange factor activity	2.21944
ankyrin binding	2.22637
clathrin binding	2.24978
protein homodimerization activity	2.32092
adrenergic receptor activity	2.34615
GABA-A receptor activity	2.39051
sodium channel activity	2.41095
neurotransmitter binding	2.48945
protein heterodimerization activity	2.48969
potassium ion binding	2.7945
G-protein coupled acetylcholine receptor activity	2.84639
delta-catenin binding	2.84639
glutamate binding	3.0506
voltage-gated sodium channel activity	3.24642
calcium ion binding	3.70538
calcium channel activity	4.27698
calmodulin binding	4.5401
ion channel binding	4.61259
signal transducer activity	4.78292
PDZ domain binding	4.79062
protein binding	4.96352			4.96352	5.43196	5.53361	5.7915	5.7915	11.908	14.4497	15.921	17.2877	20.2758
inward rectifier potassium channel activity	5.43196
NMDA glutamate receptor activity	5.53361
extracellular-glutamate-gated ion channel activity	5.7915
ionotropic glutamate receptor activity	5.7915
delayed rectifier potassium channel activity	11.908
potassium channel activity	14.4497
voltage-gated potassium channel activity	15.921
voltage-gated ion channel activity	17.2877
ion channel activity	20.2758

## Sheet: CC-P
	PValue
juxtaparanode region of axon	1.31452
intracellular	1.38613
sarcoplasm	1.4011
caveola	1.44301
anchored component of membrane	1.49148
synaptic cleft	1.49987
apical plasma membrane	1.5175
synaptic membrane	1.51971
growth cone	1.52455
nuclear envelope	1.5419
chloride channel complex	1.60876
synaptic vesicle membrane	1.64661
AMPA glutamate receptor complex	1.65713
basal plasma membrane	1.76513
early endosome membrane	1.87366
rough endoplasmic reticulum	1.91496
intercalated disc	2.00491
calcium channel complex	2.13214
cell body fiber	2.20407
endoplasmic reticulum	2.32082
axolemma	2.37071
GABA-A receptor complex	2.46092
Golgi membrane	2.47636
basolateral plasma membrane	2.52614
cell surface	2.57584
node of Ranvier	2.66161
asymmetric synapse	2.66161
Z disc	2.74443
paranode region of axon	2.77404
sarcolemma	2.93051
synaptic vesicle	3.18794
neuromuscular junction	3.33073
cell projection	3.40319
neuron projection	3.48035
T-tubule	3.71903
receptor complex	3.98586
myelin sheath	4.14186
neuronal cell body membrane	4.21402
perikaryon	4.507
dendrite membrane	4.5482
perinuclear region of cytoplasm	4.56641
potassium channel complex	4.62906
presynaptic active zone	5.0907
terminal bouton	6.19938
presynaptic membrane	6.37861
dendritic shaft	6.66864
NMDA selective glutamate receptor complex	7.27506
excitatory synapse	7.33384
dendritic spine	9.16761
axon terminus	10.6614
axon	10.8172								11.5477	11.7478	11.8024	13.0705	14.4495	16.5774	19.8628	21.1628	25.9348	40.2154
integral component of plasma membrane	11.2426
neuronal cell body	11.5477
postsynaptic density	11.7478
integral component of membrane	11.8024
dendrite	13.0705
voltage-gated potassium channel complex	14.4495
plasma membrane	16.5774
postsynaptic membrane	19.8628
cell junction	21.1628
synapse	25.9348
membrane	40.2154

## Sheet: BP-P
	PValue
angiogenesis	1.31372
neuron-neuron synaptic transmission	1.32407
regulation of dendrite morphogenesis	1.32542
calcium ion import	1.32542
protein kinase B signaling	1.34043
activation of protein kinase B activity	1.37481
synapse organization	1.37676
dephosphorylation	1.38188
intracellular protein transport	1.40192
G-protein coupled acetylcholine receptor signaling pathway	1.41076
positive regulation of epidermal growth factor-activated receptor activity	1.41076
negative regulation of glutamate secretion	1.41076
axon development	1.41076
adult locomotory behavior	1.43798
sodium ion transport	1.47139
innervation	1.48272
positive regulation of protein phosphorylation	1.48323
cytoskeleton organization	1.48476
adenylate cyclase-activating G-protein coupled receptor signaling pathway	1.48984
long-term memory	1.49428
protein autophosphorylation	1.49884
cell-cell signaling	1.50631
adenosine receptor signaling pathway	1.50966
negative regulation of synaptic transmission, GABAergic	1.50966
cellular response to caffeine	1.50966
fear response	1.50966
positive regulation of long-term neuronal synaptic plasticity	1.50966
signaling	1.50966
positive regulation of cell migration	1.51135
negative regulation of ERK1 and ERK2 cascade	1.52002
response to biotic stimulus	1.54191
regulation of cell shape	1.56002
regulation of alpha-amino-3-hydroxy-5-methyl-4-isoxazole propionate selective glutamate receptor activity	1.60514
protein import into nucleus	1.6078
mechanoreceptor differentiation	1.62433
calcium-mediated signaling	1.62897
protein glycosylation	1.63417
synapse assembly	1.66642
negative regulation of Rho protein signal transduction	1.67289
long term synaptic depression	1.67289
negative regulation of cytosolic calcium ion concentration	1.67289
negative regulation of protein kinase activity	1.69174
cochlea development	1.7245
neurological system process	1.74575
regulation of delayed rectifier potassium channel activity	1.76014
conditioned taste aversion	1.76014
calcium ion-regulated exocytosis of neurotransmitter	1.77682
locomotory behavior	1.81649
regulation of dendrite development	1.82445
regulation of sensory perception of pain	1.82842
neuromuscular synaptic transmission	1.83162
axonogenesis	1.84081
response to cold	1.8723
G-protein coupled receptor signaling pathway, coupled to cyclic nucleotide second messenger	1.90986
cell communication	1.91768
phosphorelay signal transduction system	1.92589
positive regulation of neuron projection development	1.97185
regulation of calcium ion transport	2.01327
associative learning	2.01327
inner ear development	2.04421
glucose homeostasis	2.08629
calcium ion transport into cytosol	2.10547
positive regulation of cation channel activity	2.10547
transmission of nerve impulse	2.15069
ion transmembrane transport	2.20235
regulation of neuron apoptotic process	2.22659
activation of MAPK activity	2.24729
inner ear receptor cell development	2.34555
exocytosis	2.36346
regulation of cardiac muscle contraction	2.38972
adenylate cyclase-activating adrenergic receptor signaling pathway	2.38972
adult walking behavior	2.44829
behavioral fear response	2.44829
synaptic transmission, glutamatergic	2.4764
central nervous system myelination	2.48884
transmembrane receptor protein tyrosine kinase signaling pathway	2.51663
cellular response to histamine	2.6533
homophilic cell adhesion via plasma membrane adhesion molecules	2.663
learning or memory	2.67302
adult behavior	2.67477
neuromuscular process	2.69465
gamma-aminobutyric acid signaling pathway	2.77461
regulation of exocytosis	2.77461
regulation of neuronal synaptic plasticity	2.77461
phospholipase C-activating G-protein coupled acetylcholine receptor signaling pathway	2.84576
adenylate cyclase-inhibiting G-protein coupled acetylcholine receptor signaling pathway	2.84576
cell adhesion	2.86936
ionotropic glutamate receptor signaling pathway	2.91601
positive regulation of potassium ion transmembrane transport	2.91601
oligodendrocyte differentiation	2.93462
neuronal action potential	2.93462
adenylate cyclase-inhibiting G-protein coupled receptor signaling pathway	2.99965
cAMP-mediated signaling	3.0058
inhibitory postsynaptic potential	3.04976
cellular calcium ion homeostasis	3.05511
small GTPase mediated signal transduction	3.06729
synaptic transmission, cholinergic	3.23706
regulation of vasoconstriction	3.24535
nervous system development	3.29195
action potential	3.35742
detection of mechanical stimulus involved in sensory perception of pain	3.47717
intracellular signal transduction	3.5827
potassium ion import	3.59574
sodium ion transmembrane transport	3.61421
regulation of potassium ion transmembrane transport	3.89378
regulation of synaptic plasticity	3.99009
cellular response to cAMP	4.21813
sensory perception of sound	4.46474
protein homooligomerization	4.56552
regulation of short-term neuronal synaptic plasticity	4.74602
chemical synaptic transmission	4.8831
calcium ion transport	4.93159
long-term synaptic potentiation	5.13287
excitatory postsynaptic potential	5.4493
calcium ion transmembrane transport	5.57145
regulation of long-term neuronal synaptic plasticity	6.47257						8.08076	8.33551	8.45374	8.82821	8.85804	9.75073	14.9465	16.346	18.1266	19.0103
positive regulation of synapse assembly	6.83624
transmembrane transport	6.94458
learning	8.08076
memory	8.33551
signal transduction	8.45374
transport	8.82821
startle response	8.85804
regulation of membrane potential	9.75073
ion transport	14.9465
potassium ion transmembrane transport	16.346
regulation of ion transmembrane transport	18.1266
potassium ion transport	19.0103

## Sheet: KEGG for P-SMRs
Category	Term	Count	%	PValue	Genes	List Total	Pop Hits	Pop Total	Fold Enrichment	Bonferroni	Benjamini	FDR	FDRlog
KEGG_PATHWAY	mmu04080:Neuroactive ligand-receptor interaction	40	5.16796	2.91747e-14	MCHR1, DRD1, GRIK1, GABRB3, THRB, ADORA2B, GABRB2, GABRB1, GRIK4, GABBR2, GRIN3A, VIPR1, ADORA1, HRH1, GRIN2B, HRH3, GRIN2C, GRIN2D, S1PR5, MAS1, ADRA2C, HTR5A, GRID1, GLRB, GABRA4, GRIN1, GABRA5, NTSR2, GRM1, SSTR4, GRM5, CHRM4, ADRB1, SSTR3, CHRM3, CHRM1, GRM7, ADRA1B, ADRA1D, HTR2A	260	285	7691	4.15169	6.30695e-12	3.15348e-12	3.70592e-11	10.4311
KEGG_PATHWAY	mmu04020:Calcium signaling pathway	33	4.26357	4.1595e-15	SLC8A3, DRD1, ADCY1, ADCY2, ADORA2B, ERBB4, ITPKA, ORAI3, HRH1, PTK2B, GRIN2C, GRIN2D, PDE1A, PLCB1, HTR5A, PRKCA, SLC8A1, SLC8A2, GRIN1, GRM1, ITPR2, GRM5, ADRB1, CHRM3, CAMK4, ADCY9, CHRM1, RYR3, ADRA1B, RYR2, CACNA1D, ADRA1D, HTR2A	260	180	7691	5.42314	8.8729e-13	8.8729e-13	5.21805e-12	11.2825
KEGG_PATHWAY	mmu04724:Glutamatergic synapse	20	2.58398	7.2335e-09	PRKCA, ADCY1, ADCY2, GRIK1, GRIN1, GRIK4, GRIN3A, KCNJ3, GRM1, ITPR2, GRM5, ADCY9, GRIN2B, GRIN2C, GRM7, GRIN2D, PLCB1, SLC1A1, CACNA1D, GRK3	260	115	7691	5.14448	1.56243e-06	5.20812e-07	9.18061e-06	5.03713
KEGG_PATHWAY	mmu04024:cAMP signaling pathway	20	2.58398	3.28035e-05	HCN2, ACOX1, ADCY1, DRD1, ADCY2, GRIN1, GRIN3A, GABBR2, ADORA1, BDNF, ADRB1, GRIN2B, CAMK4, ADCY9, GRIN2C, GRIN2D, CHRM1, RYR2, RAPGEF4, CACNA1D	260	197	7691	3.00312	0.00706064	0.000590299	0.0416256	1.38064
KEGG_PATHWAY	mmu04921:Oxytocin signaling pathway	19	2.45478	2.54248e-06	PRKCA, ADCY1, ADCY2, PPP1R12B, PPP1R12C, CACNG5, CACNG2, KCNJ12, KCNJ3, ITPR2, KCNJ4, KCNJ9, CAMK4, ADCY9, RYR3, RYR2, PLCB1, CACNA1D, CAMK1D	260	150	7691	3.7469	0.000549025	9.15251e-05	0.00322681	2.49123
KEGG_PATHWAY	mmu05032:Morphine addiction	18	2.32558	9.48542e-09	PRKCA, ADCY1, DRD1, ADCY2, GABRA4, GABRB3, GABRB2, GABRB1, GABRA5, GABBR2, ADORA1, KCNJ3, PDE2A, KCNJ9, ADCY9, ARRB1, PDE1A, GRK3	260	93	7691	5.72531	2.04885e-06	5.12213e-07	1.20387e-05	4.91942
KEGG_PATHWAY	mmu04723:Retrograde endocannabinoid signaling	18	2.32558	4.66909e-08	PRKCA, ADCY1, ADCY2, GABRB3, GABRA4, GABRB2, GABRB1, ABHD6, GABRA5, KCNJ3, GRM1, ITPR2, GRM5, KCNJ9, ADCY9, FAAH, PLCB1, CACNA1D	260	103	7691	5.16945	1.00852e-05	2.01704e-06	5.92591e-05	4.22725
KEGG_PATHWAY	mmu04010:MAPK signaling pathway	18	2.32558	0.00466895	PRKCA, FGF9, MRAS, TAOK3, CACNG5, PTPRR, NR4A1, CACNG2, FGF12, DUSP5, BDNF, MAP3K5, HSPA2, ARRB1, RASGRP1, NTRK2, FGF1, CACNA1D	260	251	7691	2.12133	0.636092	0.0396276	5.76665	-0.760924
KEGG_PATHWAY	mmu04015:Rap1 signaling pathway	17	2.19638	0.00227135	PRKCA, MAGI3, ADCY1, ADCY2, ADORA2B, FGF9, TLN2, MRAS, MET, GRIN1, FGF12, ADCY9, GRIN2B, RALA, RAPGEF4, PLCB1, FGF1	260	214	7691	2.34987	0.388089	0.0220785	2.84478	-0.454049
KEGG_PATHWAY	mmu04725:Cholinergic synapse	16	2.06718	5.09526e-06	PRKCA, ADCY1, ACHE, ADCY2, KCNJ12, KCNJ3, ITPR2, KCNQ5, KCNJ4, CHRM4, CAMK4, CHRM3, ADCY9, CHRM1, PLCB1, CACNA1D	260	113	7691	4.18843	0.00109997	0.000137563	0.00646661	2.18932
KEGG_PATHWAY	mmu04713:Circadian entrainment	15	1.93798	4.40722e-06	PRKCA, ADCY1, ADCY2, GRIN1, KCNJ3, KCNJ9, ADCY9, GRIN2B, GRIN2C, RYR3, GRIN2D, RYR2, PLCB1, CACNA1D, RASD1	260	98	7691	4.52767	0.00095151	0.000135985	0.00559342	2.25232
KEGG_PATHWAY	mmu04261:Adrenergic signaling in cardiomyocytes	15	1.93798	0.00028829	PRKCA, ADCY1, ADRB1, ADCY2, ADCY9, CREM, ADRA1B, CACNG5, RYR2, RAPGEF4, CACNG2, PLCB1, CACNA1D, PPP2R2C, ADRA1D	260	142	7691	3.12473	0.0603799	0.00365681	0.365276	0.437379
KEGG_PATHWAY	mmu04022:cGMP-PKG signaling pathway	15	1.93798	0.00115648	SLC8A3, SLC8A1, ADCY1, SLC8A2, ADCY2, ADORA1, ITPR2, ADRB1, PDE2A, ADCY9, ADRA1B, ADRA2C, PLCB1, CACNA1D, ADRA1D	260	163	7691	2.72216	0.221155	0.0124194	1.4579	-0.163727
KEGG_PATHWAY	mmu04014:Ras signaling pathway	14	1.80879	0.0452007	PRKCA, RASAL1, PAK7, KSR2, GRIN2B, FGF9, MRAS, RASGRP1, GRIN1, MET, RALA, FGF12, FGF1, SHC3	260	229	7691	1.80843	0.999954	0.236639	44.4034	-1.64742
KEGG_PATHWAY	mmu04540:Gap junction	13	1.67959	2.7408e-05	PRKCA, GJD2, GRM5, ADCY1, DRD1, ADRB1, ADCY2, ADCY9, TUBA4A, PLCB1, GRM1, ITPR2, HTR2A	260	86	7691	4.47151	0.00590272	0.000591846	0.0347801	1.45867
KEGG_PATHWAY	mmu04727:GABAergic synapse	13	1.67959	3.08559e-05	PRKCA, ADCY1, GABARAPL1, ADCY2, GABRB3, ADCY9, GABRA4, GABRB2, GABRB1, GABRA5, GABBR2, CACNA1D, NSF	260	87	7691	4.42011	0.00664281	0.000605723	0.0391546	1.40722
KEGG_PATHWAY	mmu05034:Alcoholism	13	1.67959	0.0398044	DRD1, ADORA2B, GRIN1, GRIN3A, PDYN, HDAC4, BDNF, CAMK4, GRIN2B, GRIN2C, GRIN2D, NTRK2, SHC3	260	202	7691	1.90371	0.999845	0.216285	40.281	-1.6051
KEGG_PATHWAY	mmu04925:Aldosterone synthesis and secretion	12	1.55039	0.000133137	PRKCA, ADCY1, ADCY2, ADCY9, CAMK4, PDE2A, NR4A1, PLCB1, CACNA1D, KCNK3, CAMK1D, ITPR2	260	86	7691	4.12755	0.02835	0.00191547	0.168844	0.772515
KEGG_PATHWAY	mmu04915:Estrogen signaling pathway	12	1.55039	0.0004269	ADCY1, ADCY2, ADCY9, HSPA2, KCNJ9, HBEGF, GABBR2, PLCB1, SHC3, GRM1, KCNJ3, ITPR2	260	98	7691	3.62214	0.0881047	0.00511079	0.540463	0.267234
KEGG_PATHWAY	mmu04270:Vascular smooth muscle contraction	12	1.55039	0.00359405	PRKCA, ADCY1, ADCY2, ADCY9, ADORA2B, PPP1R12B, PPP1R12C, ADRA1B, PLCB1, CACNA1D, ADRA1D, ITPR2	260	127	7691	2.79503	0.540545	0.0318854	4.46688	-0.650004
KEGG_PATHWAY	mmu04726:Serotonergic synapse	12	1.55039	0.00482637	PRKCA, CYP4X1, GABRB3, KCNJ9, GABRB2, GABRB1, PLCB1, KCNJ3, CACNA1D, HTR5A, ITPR2, HTR2A	260	132	7691	2.68916	0.648315	0.0393961	5.95564	-0.774929
KEGG_PATHWAY	mmu04720:Long-term potentiation	11	1.42119	6.29855e-05	PRKCA, GRM5, ADCY1, CAMK4, GRIN2B, GRIN2C, GRIN2D, GRIN1, PLCB1, GRM1, ITPR2	260	66	7691	4.93013	0.0135132	0.00104601	0.0799105	1.0974
KEGG_PATHWAY	mmu05031:Amphetamine addiction	11	1.42119	7.18746e-05	PRKCA, ARC, DRD1, CAMK4, GRIN2B, GRIN2C, GRIN2D, GRIN1, GRIN3A, PDYN, CACNA1D	260	67	7691	4.85654	0.0154056	0.00110835	0.0911835	1.04008
KEGG_PATHWAY	mmu04970:Salivary secretion	11	1.42119	0.000236506	PRKCA, ADCY1, ADRB1, ADCY2, ADCY9, CHRM3, RYR3, ADRA1B, PLCB1, ADRA1D, ITPR2	260	77	7691	4.22582	0.0498081	0.00318812	0.299754	0.523235
KEGG_PATHWAY	mmu04911:Insulin secretion	11	1.42119	0.000585281	PRKCA, ADCY1, ADCY2, ADCY9, CHRM3, RYR2, RAPGEF4, PLCB1, KCNJ11, PCLO, CACNA1D	260	86	7691	3.78359	0.118789	0.00663357	0.74029	0.130598
KEGG_PATHWAY	mmu05033:Nicotine addiction	10	1.29199	5.30551e-06	GABRA4, GABRB3, GRIN2B, GABRB2, GRIN2C, GABRB1, GRIN2D, GABRA5, GRIN1, GRIN3A	260	40	7691	7.39519	0.00114534	0.000127324	0.00673344	2.17176
KEGG_PATHWAY	mmu04070:Phosphatidylinositol signaling system	10	1.29199	0.00522028	PRKCA, INPP5K, PPIP5K1, SYNJ2, PI4KB, DGKI, PLCB1, CDS1, ITPKA, ITPR2	260	97	7691	3.04956	0.677139	0.0410071	6.427	-0.808008
KEGG_PATHWAY	mmu04722:Neurotrophin signaling pathway	10	1.29199	0.0216395	NTRK3, IRAK2, BDNF, MAP3K5, CAMK4, NTRK2, PSEN2, SH2B3, SHC3, MATK	260	122	7691	2.42465	0.991133	0.133415	24.2445	-1.38461
KEGG_PATHWAY	mmu04611:Platelet activation	10	1.29199	0.0324034	P2RY12, ADCY1, ADCY2, ADCY9, LYN, GP1BB, TLN2, RASGRP1, PLCB1, ITPR2	260	131	7691	2.25807	0.999187	0.18882	34.1682	-1.53362
KEGG_PATHWAY	mmu04728:Dopaminergic synapse	10	1.29199	0.0366968	PRKCA, SCN1A, DRD1, GRIN2B, KCNJ9, PLCB1, KCNJ3, CACNA1D, PPP2R2C, ITPR2	260	134	7691	2.20752	0.999689	0.206047	37.7809	-1.57727
KEGG_PATHWAY	mmu04971:Gastric acid secretion	9	1.16279	0.0027515	PRKCA, KCNJ16, ADCY1, ADCY2, ADCY9, CHRM3, KCNJ10, PLCB1, ITPR2	260	72	7691	3.6976	0.448517	0.0255439	3.43653	-0.53612
KEGG_PATHWAY	mmu05414:Dilated cardiomyopathy	9	1.16279	0.00660687	ADCY1, ADRB1, ADCY2, ADCY9, CACNG5, RYR2, ITGA3, CACNG2, CACNA1D	260	83	7691	3.20755	0.761126	0.049851	8.06895	-0.906817
KEGG_PATHWAY	mmu04912:GnRH signaling pathway	9	1.16279	0.00932843	PRKCA, ADCY1, ADCY2, ADCY9, PTK2B, HBEGF, PLCB1, CACNA1D, ITPR2	260	88	7691	3.02531	0.867927	0.0632166	11.2148	-1.04979
KEGG_PATHWAY	mmu05030:Cocaine addiction	8	1.03359	0.00115911	BDNF, DRD1, GRIN2B, GRIN2C, GRIN2D, GRIN1, GRIN3A, PDYN	260	49	7691	4.82951	0.221599	0.0118583	1.46119	-0.164708
KEGG_PATHWAY	mmu05014:Amyotrophic lateral sclerosis (ALS)	7	0.904393	0.00695547	MAP3K5, GRIN2B, GRIN2C, GRIN2D, GRIN1, NEFH, NEFL	260	51	7691	4.06011	0.778566	0.0506591	8.47755	-0.92827
KEGG_PATHWAY	mmu00534:Glycosaminoglycan biosynthesis - heparan sulfate / heparin	5	0.645995	0.00784618	HS3ST2, HS6ST3, EXT1, EXTL1, EXTL2	260	24	7691	6.16266	0.817583	0.055137	9.51399	-0.978363
KEGG_PATHWAY	mmu00604:Glycosphingolipid biosynthesis - ganglio series	4	0.516796	0.0127199	ST6GALNAC5, ST6GALNAC4, ST3GAL5, GLB1	260	15	7691	7.88821	0.937031	0.0827818	14.9961	-1.17598

[truncated: 6 more sheets: GO for CMRs, MF, CC, BP, KEGG for CMRs, Sheet10]
